# Supplementary material for: 7,9-Bis(hy­droxy­meth­yl)-7H-purine-2,6,8(1H,3H,9H)trione
Source: Acta Crystallogr Sect E Struct Rep Online. 2011 May 20;67(Pt 6):o1458. doi: 10.1107/S1600536811018186 (PMC3120625; doi:10.1107/S1600536811018186)
Supplement: Supplementary file 1 [file e-67-o1458-sup1.cif]

##############################################################################
#                                                                            #
# This CIF contains the data in a paper accepted for publication in          #
# Acta Crystallographica Section E. It conforms to the requirements of       #
# Notes for Authors for Acta Crystallographica Section E, and has been       #
# peer reviewed under the auspices of the IUCr Commission on Journals.       #
#                                                                            #
# Full details of the Crystallographic Information File format               #
# are given in the paper "The Crystallographic Information File (CIF):       #
# a New Standard Archive File for Crystallography" by S. R. Hall, F. H.      #
# Allen and I. D. Brown [Acta Cryst. (1991), A47, 655-685].                  #
#                                                                            #
# The current version of the core CIF dictionary is obtainable from          #
# ftp://ftp.iucr.org/pub/cif_core.dic.                                       #
#                                                                            #
# Software is freely available for graphical display of the structure(s)     #
# in this CIF. For information consult the CIF software page                 #
# http://www.iucr.org/resources/cif/software.                                #
#                                                                            #
# This file may be used for bona fide research purposes within the           #
# scientific community so long as proper attribution is given to the journal # 
# article from which it was obtained.                                        #
#                                                                            #
##############################################################################
data_I
_audit_creation_method     SHELXL-97
_chemical_name_systematic
;
7,9-Bis(hydroxymethyl)-7<i>H</i>-purine-
2,6,8(1<i>H</i>,3<i>H</i>,9<i>H</i>)trione
;
_chemical_name_common     '7,9-bis(hydroxymethyl)-uric acid'
_chemical_formula_moiety     'C7 H8 N4 O5'
_chemical_formula_sum     'C7 H8 N4 O5'
_chemical_formula_iupac     'C7 H8 N4 O5'
_chemical_formula_weight     228.17
_chemical_melting_point     ?
_symmetry_cell_setting     monoclinic
_symmetry_space_group_name_H-M     'P 21/c'
_symmetry_space_group_name_hall     '-P 2ybc'
loop_
    _symmetry_equiv_pos_as_xyz
    'x, y, z'
    '-x, y+1/2, -z+1/2'
    '-x, -y, -z'
    'x, -y-1/2, z-1/2'
_cell_length_a     5.3226(6)
_cell_length_b     11.5541(13)
_cell_length_c     14.5931(18)
_cell_angle_alpha     90.00
_cell_angle_beta     97.340(7)
_cell_angle_gamma     90.00
_cell_volume     890.09(18)
_cell_formula_units_Z     4
_cell_measurement_reflns_used     241
_cell_measurement_theta_min     4
_cell_measurement_theta_max     15
_cell_measurement_temperature     150(2)
_exptl_crystal_description     Fragment
_exptl_crystal_colour     pale-green
_exptl_crystal_size_max     0.22
_exptl_crystal_size_mid     0.12
_exptl_crystal_size_min     0.06
_exptl_crystal_density_diffrn     1.703
_exptl_crystal_density_meas     ?
_exptl_crystal_density_method     'not measured'
_exptl_crystal_F_000     472.0
_exptl_absorpt_coefficient_mu     0.147
_exptl_absorpt_correction_type     multi-scan
_exptl_absorpt_process_details     '(SADABS; Bruker, 2008)'
_exptl_absorpt_correction_T_min     0.6773
_exptl_absorpt_correction_T_max     0.7463
_exptl_special_details
;
;
_diffrn_ambient_temperature     150(2)
_diffrn_radiation_type     MoK\a
_diffrn_radiation_wavelength     0.71073
_diffrn_radiation_source     'fine-focus sealed tube'
_diffrn_radiation_monochromator     graphite
_diffrn_measurement_device_type     'Bruker Kappa APEXII CCD'
_diffrn_measurement_method     '\w scans; 30 settings'
_diffrn_detector_area_resol_mean     ?
_diffrn_reflns_number     33302
_diffrn_reflns_av_R_equivalents     0.0644
_diffrn_reflns_av_sigmaI/netI     0.0381
_diffrn_reflns_theta_min     3.53
_diffrn_reflns_theta_max     32.32
_diffrn_reflns_theta_full     31.50
_diffrn_measured_fraction_theta_max     0.972
_diffrn_measured_fraction_theta_full     0.999
_diffrn_reflns_limit_h_min     -7
_diffrn_reflns_limit_h_max     7
_diffrn_reflns_limit_k_min     -17
_diffrn_reflns_limit_k_max     17
_diffrn_reflns_limit_l_min     -21
_diffrn_reflns_limit_l_max     21
_diffrn_standards_number     0
_diffrn_standards_interval_count     .
_diffrn_standards_interval_time     .
_diffrn_standards_decay_%     ?
_refine_special_details
;
Refinement of <i>F</i>^2^ against ALL reflections. The weighted <i>R</i>-factor
<i>wR</i> and goodness of fit <i>S</i> are based on <i>F</i>^2^, conventional
<i>R</i>-factors <i>R</i> are based on <i>F</i>, with <i>F</i> set to zero for
negative <i>F</i>^2^. The threshold expression of <i>F</i>^2^ >
\s(<i>F</i>^2^) is used only for calculating <i>R</i>-factors(gt) <i>etc</i>.
and is not relevant to the choice of reflections for refinement.
<i>R</i>-factors based on <i>F</i>^2^ are statistically about twice as large
as those based on <i>F</i>, and <i>R</i>- factors based on ALL data will be
even larger.
;
_reflns_number_total     3075
_reflns_number_gt     2127
_reflns_threshold_expression     I>2\s(I)
_refine_ls_structure_factor_coef     Fsqd
_refine_ls_matrix_type     full
_refine_ls_R_factor_all     0.0880
_refine_ls_R_factor_gt     0.0559
_refine_ls_wR_factor_gt     0.1444
_refine_ls_wR_factor_ref     0.1655
_refine_ls_goodness_of_fit_ref     1.033
_refine_ls_restrained_S_all     1.033
_refine_ls_number_reflns     3075
_refine_ls_number_parameters     169
_refine_ls_number_restraints     1
_refine_ls_hydrogen_treatment     constr
_refine_ls_weighting_scheme     calc
_refine_ls_weighting_details
         'calc w=1/[\s^2^(Fo^2^)+(0.0816P)^2^+0.5575P] where P=(Fo^2^+2Fc^2^)/3'
_atom_sites_solution_hydrogens     geom
_atom_sites_solution_primary     direct
_atom_sites_solution_secondary     difmap
_refine_ls_shift/su_max     0.000
_refine_ls_shift/su_mean     0.000
_refine_diff_density_max     0.778
_refine_diff_density_min     -0.367
_refine_ls_extinction_method     none
_refine_ls_extinction_coef     ?
loop_
    _atom_type_symbol
    _atom_type_description
    _atom_type_scat_dispersion_real
    _atom_type_scat_dispersion_imag
    _atom_type_scat_source
    'C' 'C' 0.0033 0.0016
                         'International Tables Vol C Tables 4.2.6.8 and 6.1.1.4'
    'H' 'H' 0.0000 0.0000
                         'International Tables Vol C Tables 4.2.6.8 and 6.1.1.4'
    'N' 'N' 0.0061 0.0033
                         'International Tables Vol C Tables 4.2.6.8 and 6.1.1.4'
    'O' 'O' 0.0106 0.0060
                         'International Tables Vol C Tables 4.2.6.8 and 6.1.1.4'
_computing_data_collection     'APEX2 (Bruker, 2008)'
_computing_cell_refinement
;
SAINT (Bruker, 2008) and McMaille (Le Bail, 2004)
;
_computing_data_reduction     'SAINT (Bruker, 2008)'
_computing_structure_solution
;
SHELXS97 (Sheldrick, 2008) and ESPOIR (Le Bail, 2001)
;
_computing_structure_refinement     'SHELXL97 (Sheldrick, 2008)'
_computing_molecular_graphics
;
DIAMOND (Brandenburg, 2001) and ORTEP-3 (Farrugia, 1997)
;
_computing_publication_material     'publCIF (Westrip, 2010)'
loop_
    _atom_site_type_symbol
    _atom_site_label
    _atom_site_fract_x
    _atom_site_fract_y
    _atom_site_fract_z
    _atom_site_U_iso_or_equiv
    _atom_site_adp_type
    _atom_site_calc_flag
    _atom_site_refinement_flags
    _atom_site_occupancy
    _atom_site_disorder_assembly
    _atom_site_disorder_group
    O O2 1.0659(2) -0.20036(10) 0.35524(10) 0.0250(3) Uani d . 1 . .
    O O6 1.3617(2) 0.14185(10) 0.48924(9) 0.0241(3) Uani d . 1 A .
    O O8 0.5565(3) 0.35248(12) 0.28547(13) 0.0430(4) Uani d . 1 . .
    O O9 0.2229(2) 0.11073(11) 0.19866(10) 0.0278(3) Uani d . 1 . .
    H H9 0.1080 0.1830 0.1860 0.042 Uiso d R 1 . .
    N N1 1.2092(3) -0.02650(11) 0.41726(10) 0.0174(3) Uani d . 1 A .
    H H1 1.3389 -0.0620 0.4458 0.021 Uiso d R 1 . .
    N N3 0.8444(3) -0.03560(11) 0.30815(10) 0.0175(3) Uani d . 1 . .
    H H3 0.7360 -0.0740 0.2739 0.021 Uiso d R 1 . .
    N N7 0.8876(3) 0.26000(12) 0.37849(11) 0.0247(3) Uani d . 1 . .
    N N9 0.6403(3) 0.15297(12) 0.27429(11) 0.0224(3) Uani d . 1 . .
    C C2 1.0404(3) -0.09345(13) 0.35937(11) 0.0167(3) Uani d . 1 . .
    C C4 0.8172(3) 0.08053(13) 0.32201(11) 0.0162(3) Uani d . 1 A .
    C C5 0.9722(3) 0.14401(13) 0.38595(11) 0.0165(3) Uani d . 1 A .
    C C6 1.1933(3) 0.09272(13) 0.43511(11) 0.0161(3) Uani d . 1 . .
    C C8 0.6827(4) 0.26569(15) 0.31068(14) 0.0273(4) Uani d . 1 A .
    C C9 0.4761(3) 0.12956(15) 0.18565(13) 0.0236(4) Uani d . 1 A .
    H H9A 0.4850 0.1962 0.1435 0.028 Uiso calc R 1 . .
    H H9B 0.5407 0.0606 0.1559 0.028 Uiso calc R 1 . .
    C C7A 0.9677(4) 0.35741(15) 0.44018(14) 0.0268(4) Uani d P 0.339(3) A 1
    H H7A1 1.1376 0.3428 0.4744 0.032 Uiso calc PR 0.339(3) A 1
    H H7A2 0.9734 0.4301 0.4045 0.032 Uiso calc PR 0.339(3) A 1
    O O71 0.7889(9) 0.3644(4) 0.4997(3) 0.0325(11) Uani d P 0.339(3) A 1
    H H71 0.8173 0.3134 0.5407 0.049 Uiso calc PR 0.339(3) A 1
    C C7B 0.9677(4) 0.35741(15) 0.44018(14) 0.0268(4) Uani d P 0.340(6) A 2
    H H7B1 0.8166 0.3902 0.4638 0.032 Uiso calc PR 0.340(6) A 2
    H H7B2 1.0823 0.3278 0.4938 0.032 Uiso calc PR 0.340(6) A 2
    O O72 1.0842(9) 0.4407(3) 0.4008(3) 0.0244(13) Uani d P 0.340(6) A 2
    H H72 0.9764 0.4847 0.3717 0.037 Uiso calc PR 0.340(6) A 2
    C C7C 0.9677(4) 0.35741(15) 0.44018(14) 0.0268(4) Uani d P 0.321(6) A 3
    H H7C1 0.9760 0.3322 0.5053 0.032 Uiso calc PR 0.321(6) A 3
    H H7C2 0.8424 0.4209 0.4298 0.032 Uiso calc PR 0.321(6) A 3
    O O73 1.2214(10) 0.3999(4) 0.4221(4) 0.0344(15) Uani d P 0.321(6) A 3
    H H73 1.2569 0.3717 0.3723 0.052 Uiso calc PR 0.321(6) A 3
loop_
    _atom_site_aniso_label
    _atom_site_aniso_U_11
    _atom_site_aniso_U_22
    _atom_site_aniso_U_33
    _atom_site_aniso_U_12
    _atom_site_aniso_U_13
    _atom_site_aniso_U_23
    O2 0.0232(6) 0.0108(5) 0.0381(7) 0.0017(4) -0.0069(5) -0.0015(5)
    O6 0.0215(6) 0.0168(5) 0.0301(7) 0.0027(4) -0.0114(5) -0.0047(5)
    O8 0.0344(8) 0.0159(6) 0.0700(11) 0.0077(5) -0.0270(8) -0.0004(6)
    O9 0.0188(6) 0.0212(6) 0.0422(8) -0.0021(5) -0.0010(5) 0.0016(5)
    N1 0.0157(6) 0.0121(6) 0.0224(7) 0.0027(5) -0.0051(5) 0.0001(5)
    N3 0.0161(6) 0.0106(6) 0.0237(7) -0.0005(5) -0.0057(5) -0.0006(5)
    N7 0.0221(7) 0.0125(6) 0.0355(8) 0.0039(5) -0.0117(6) -0.0033(5)
    N9 0.0200(7) 0.0122(6) 0.0313(8) 0.0000(5) -0.0113(6) 0.0023(5)
    C2 0.0152(7) 0.0126(6) 0.0211(7) 0.0003(5) -0.0019(6) 0.0008(5)
    C4 0.0135(7) 0.0127(6) 0.0209(7) -0.0001(5) -0.0030(5) 0.0020(5)
    C5 0.0158(7) 0.0113(6) 0.0211(7) 0.0019(5) -0.0027(6) 0.0001(5)
    C6 0.0159(7) 0.0134(6) 0.0179(7) 0.0010(5) -0.0016(5) -0.0001(5)
    C8 0.0231(9) 0.0147(7) 0.0397(10) 0.0022(6) -0.0129(8) -0.0005(7)
    C9 0.0204(8) 0.0193(8) 0.0282(9) -0.0016(6) -0.0078(7) 0.0027(6)
    C7A 0.0307(10) 0.0149(7) 0.0329(9) 0.0015(6) -0.0031(7) -0.0041(6)
    O71 0.049(3) 0.024(2) 0.025(2) 0.0127(18) 0.0052(18) 0.0001(15)
    C7B 0.0307(10) 0.0149(7) 0.0329(9) 0.0015(6) -0.0031(7) -0.0041(6)
    O72 0.022(2) 0.0179(19) 0.032(2) -0.0022(16) 0.0001(16) 0.0008(15)
    C7C 0.0307(10) 0.0149(7) 0.0329(9) 0.0015(6) -0.0031(7) -0.0041(6)
    O73 0.028(3) 0.027(2) 0.048(3) -0.003(2) 0.002(2) 0.005(2)
_geom_special_details
;
All e.s.d.'s (except the e.s.d. in the dihedral angle between two l.s. planes)
are estimated using the full covariance matrix. The cell e.s.d.'s are taken
into account individually in the estimation of e.s.d.'s in distances, angles
and torsion angles; correlations between e.s.d.'s in cell parameters are only
used when they are defined by crystal symmetry. An approximate (isotropic)
treatment of cell e.s.d.'s is used for estimating e.s.d.'s involving l.s.
planes.
;
loop_
    _geom_bond_atom_site_label_1
    _geom_bond_atom_site_label_2
    _geom_bond_site_symmetry_2
    _geom_bond_distance
    _geom_bond_publ_flag
    O2 C2 . 1.2450(19) ?
    O6 C6 . 1.2524(19) ?
    O8 C8 . 1.236(2) ?
    O9 C9 . 1.401(2) ?
    O9 H9 . 1.0371 ?
    N1 C2 . 1.387(2) ?
    N1 C6 . 1.406(2) ?
    N1 H1 . 0.8627 ?
    N3 C4 . 1.3673(19) ?
    N3 C2 . 1.377(2) ?
    N3 H3 . 0.8402 ?
    N7 C8 . 1.377(2) ?
    N7 C5 . 1.414(2) ?
    N7 C7A . 1.470(2) ?
    N9 C4 . 1.380(2) ?
    N9 C8 . 1.414(2) ?
    N9 C9 . 1.491(2) ?
    C4 C5 . 1.376(2) ?
    C5 C6 . 1.426(2) ?
    C9 H9A . 0.9900 ?
    C9 H9B . 0.9900 ?
    C7A O71 . 1.371(5) ?
    C7A H7A1 . 0.9900 ?
    C7A H7A2 . 0.9900 ?
    O71 H71 . 0.8400 ?
    O72 H72 . 0.8400 ?
    O73 H73 . 0.8400 ?
loop_
    _geom_angle_atom_site_label_1
    _geom_angle_atom_site_label_2
    _geom_angle_atom_site_label_3
    _geom_angle_site_symmetry_1
    _geom_angle_site_symmetry_3
    _geom_angle
    _geom_angle_publ_flag
    C9 O9 H9 . . 114.0 ?
    C2 N1 C6 . . 127.52(13) ?
    C2 N1 H1 . . 116.4 ?
    C6 N1 H1 . . 116.1 ?
    C4 N3 C2 . . 118.90(13) ?
    C4 N3 H3 . . 121.9 ?
    C2 N3 H3 . . 118.8 ?
    C8 N7 C5 . . 108.41(13) ?
    C8 N7 C7A . . 123.00(14) ?
    C5 N7 C7A . . 127.88(14) ?
    C4 N9 C8 . . 107.66(13) ?
    C4 N9 C9 . . 127.92(14) ?
    C8 N9 C9 . . 122.74(14) ?
    O2 C2 N3 . . 122.35(14) ?
    O2 C2 N1 . . 121.10(14) ?
    N3 C2 N1 . . 116.54(13) ?
    N3 C4 C5 . . 123.92(14) ?
    N3 C4 N9 . . 126.78(14) ?
    C5 C4 N9 . . 109.29(13) ?
    C4 C5 N7 . . 107.20(13) ?
    C4 C5 C6 . . 120.28(14) ?
    N7 C5 C6 . . 131.83(14) ?
    O6 C6 N1 . . 120.36(14) ?
    O6 C6 C5 . . 127.36(14) ?
    N1 C6 C5 . . 112.28(13) ?
    O8 C8 N7 . . 127.05(17) ?
    O8 C8 N9 . . 125.52(16) ?
    N7 C8 N9 . . 107.43(14) ?
    O9 C9 N9 . . 112.21(16) ?
    O9 C9 H9A . . 109.2 ?
    N9 C9 H9A . . 109.2 ?
    O9 C9 H9B . . 109.2 ?
    N9 C9 H9B . . 109.2 ?
    H9A C9 H9B . . 107.9 ?
    O71 C7A N7 . . 105.2(2) ?
    O71 C7A H7A1 . . 110.7 ?
    N7 C7A H7A1 . . 110.7 ?
    O71 C7A H7A2 . . 110.7 ?
    N7 C7A H7A2 . . 110.7 ?
    H7A1 C7A H7A2 . . 108.8 ?
loop_
    _geom_hbond_atom_site_label_D
    _geom_hbond_atom_site_label_H
    _geom_hbond_atom_site_label_A
    _geom_hbond_site_symmetry_A
    _geom_hbond_distance_DH
    _geom_hbond_distance_HA
    _geom_hbond_distance_DA
    _geom_hbond_angle_DHA
    O9 H9 O2 2_655 1.04 1.70 2.7270(18) 169
    N1 H1 O6 3_856 0.86 1.98 2.8388(18) 179
    N3 H3 O8 2_645 0.84 1.88 2.7104(19) 167
    O71 H71 O2 3_756 0.84 2.04 2.873(4) 172
    O72 H72 O9 2_655 0.84 2.01 2.834(5) 169
    O73 H73 O8 1_655 0.84 2.17 2.892(6) 144
data_global
_journal_date_recd_electronic     2011-05-09
_journal_date_accepted     2011-05-13
_journal_name_full     'Acta Crystallographica, Section E'
_journal_year     2011
_journal_volume     67
_journal_issue      6
_journal_page_first     o1458
_journal_page_last     o1458
_journal_paper_category     QO
_journal_coeditor_code     ZL2370
_publ_contact_author_name     'Armel LE BAIL'
_publ_contact_author_address
;
Laboratoire des Oxydes et Fluorures - UMR 6010 CNRS,
Facult\'e des Sciences, Universit\'e du Maine,
Avenue Olivier Messiaen, 72085 Le Mans Cedex 9,
France
;
_publ_contact_author_email     armel.le_bail@univ-lemans.fr
_publ_contact_author_fax     '(33) 2 43 83 35 06'
_publ_contact_author_phone     '(33) 2 43 83 33 47'
_publ_section_title
;\
7,9-Bis(hydroxymethyl)-7<i>H</i>-purine-2,6,8(1<i>H</i>,3<i>H</i>,9<i>H</i>)\
trione
;
loop_
    _publ_author_name
    _publ_author_address
    'M. Daudon'
;
Laboratoire de Biochimie A, AP-HP,
Hopital Necker, 149 rue de S\`evres,
75743 Paris Cedex 15, France
;
    'D. Bazin'
;
Laboratoire de Physique des Solides
Bat. 510,
Universit\'e Paris XI, 91045 Orsay, France
;
    'K. Adil'
;
Laboratoire des Oxydes et Fluorures
UMR 6010 CNRS,
Universit\'e du Maine, Avenue Olivier Messiaen,
72085 Le Mans Cedex 9, France
;
    'A. Le Bail'
;
Laboratoire des Oxydes et Fluorures
UMR 6010 CNRS,
Universit\'e du Maine, Avenue Olivier Messiaen,
72085 Le Mans Cedex 9, France
;
