# Supplementary material for: 7,9-Bis(hy­droxy­meth­yl)-7H-purine-2,6,8(1H,3H,9H)trione
Source: Acta Crystallogr Sect E Struct Rep Online. 2011 May 20;67(Pt 6):o1458. doi: 10.1107/S1600536811018186 (PMC3120625; doi:10.1107/S1600536811018186)
Supplement: Supplementary file 2 [file e-67-o1458-Isup2.hkl]

# 
# h,k,l, Fc-squared, Fo-squared, sigma(Fo-squared) and status flag 
# 
data_I
_shelx_title ' I         P 21/c       R' 
_shelx_refln_list_code          4 
_shelx_F_calc_maximum      223.06 
_exptl_crystal_F_000       472.00 
_reflns_d_resolution_high  0.6647 
 
loop_ 
 _symmetry_equiv_pos_as_xyz 
 'x, y, z' 
 '-x, y+1/2, -z+1/2' 
 '-x, -y, -z' 
 'x, -y-1/2, z-1/2' 
 
_cell_length_a     5.3226 
_cell_length_b    11.5541 
_cell_length_c    14.5931 
_cell_angle_alpha  90.000 
_cell_angle_beta   97.340 
_cell_angle_gamma  90.000 
 
_shelx_F_squared_multiplier     1.000 
 
loop_ 
 _refln_index_h 
 _refln_index_k 
 _refln_index_l 
 _refln_F_squared_calc 
 _refln_F_squared_meas 
 _refln_F_squared_sigma 
 _refln_observed_status 
   1   0   0     4741.82     3995.67     42.31 o 
   2   0   0        3.30        1.28      0.51 o 
   3   0   0      201.40      280.70      5.49 o 
   4   0   0        6.27        8.83      2.02 o 
   5   0   0      363.60      352.49     13.29 o 
   6   0   0      125.58      122.99     10.35 o 
   7   0   0      268.97      325.79     16.79 o 
   1   1   0     1225.95     1237.79     10.05 o 
   2   1   0      324.76      397.66      3.71 o 
   3   1   0     1768.63     1913.56     16.02 o 
   4   1   0      690.65      690.58      9.09 o 
   5   1   0       77.56       86.90      4.88 o 
   6   1   0        3.34       -0.57      3.78 o 
   7   1   0       53.93       39.55      8.36 o 
   0   2   0      164.03       84.04      5.64 o 
   1   2   0      191.77      188.60      2.60 o 
   2   2   0     1743.93     1803.82     14.58 o 
   3   2   0     1275.85     1421.08     11.65 o 
   4   2   0      121.34      124.64      3.57 o 
   5   2   0      414.11      403.60      8.78 o 
   6   2   0       24.76       22.71      5.56 o 
   7   2   0        1.11       -3.35      5.30 o 
   1   3   0     3137.48     3065.32     20.70 o 
   2   3   0      334.91      340.69      4.46 o 
   3   3   0        7.25       10.86      1.11 o 
   4   3   0        9.59       11.12      1.35 o 
   5   3   0       42.97       49.31      3.66 o 
   6   3   0       76.97       77.86      6.04 o 
   7   3   0       44.15       59.70      7.48 o 
   0   4   0     9172.81     9301.96     75.52 o 
   1   4   0      828.37     1023.80      7.33 o 
   2   4   0      356.32      473.15      6.19 o 
   3   4   0      128.50      140.36      3.52 o 
   4   4   0      372.17      382.59      5.33 o 
   5   4   0      507.85      453.45      9.72 o 
   6   4   0       25.60       23.31      4.78 o 
   7   4   0       83.36       85.66     12.24 o 
   1   5   0      222.27      243.94      3.09 o 
   2   5   0       11.28       10.01      1.09 o 
   3   5   0      259.99      275.72      4.68 o 
   4   5   0        0.00        1.38      1.65 o 
   5   5   0       57.51       67.29      4.12 o 
   6   5   0        7.01       12.73      4.69 o 
   7   5   0       11.48       10.02      6.77 o 
   0   6   0        0.37       -1.07      1.07 o 
   1   6   0      917.18      983.84      8.35 o 
   2   6   0      780.64      805.81      7.77 o 
   3   6   0      342.68      330.81      5.02 o 
   4   6   0        3.40        3.49      2.00 o 
   5   6   0        9.43        7.01      2.52 o 
   6   6   0        0.14        2.87      8.88 o 
   7   6   0        0.04       -6.96      7.04 o 
   1   7   0      155.41      130.62      2.68 o 
   2   7   0      102.73      113.30      3.01 o 
   3   7   0      347.47      316.27      5.19 o 
   4   7   0      200.02      190.06      5.60 o 
   5   7   0      161.92      159.77      5.22 o 
   6   7   0      152.05      155.67     11.08 o 
   7   7   0        1.90       12.61      7.29 o 
   0   8   0     1230.18     1298.71     14.29 o 
   1   8   0      248.17      254.21      4.16 o 
   2   8   0       11.53        9.83      1.73 o 
   3   8   0       16.69       16.00      2.20 o 
   4   8   0       33.41       41.35      3.00 o 
   5   8   0        6.17        3.00      3.49 o 
   6   8   0       10.77        0.92      4.13 o 
   1   9   0      116.01      112.52      3.31 o 
   2   9   0       10.99       10.03      2.07 o 
   3   9   0       55.23       74.60      3.72 o 
   4   9   0       14.79       14.78      2.69 o 
   5   9   0       32.57       29.76      4.09 o 
   6   9   0        4.80       -3.17      4.89 o 
   0  10   0      559.37      564.03      9.45 o 
   1  10   0      307.94      293.85      5.52 o 
   2  10   0      154.20      166.71      5.07 o 
   3  10   0      130.90      125.78      5.34 o 
   4  10   0      195.95      199.59      6.13 o 
   5  10   0       15.82       18.44      3.98 o 
   6  10   0       56.83       51.82      6.68 o 
   1  11   0      226.45      231.93      5.67 o 
   2  11   0       10.47        7.10      2.36 o 
   3  11   0        0.01       -1.58      2.31 o 
   4  11   0       67.74       65.89      4.33 o 
   5  11   0       27.88       22.96      4.89 o 
   0  12   0        9.63       47.53      5.36 o 
   1  12   0        0.05       -2.03      2.03 o 
   2  12   0       27.17       28.24      3.17 o 
   3  12   0        6.23       11.13      2.87 o 
   4  12   0       15.70       12.74      3.51 o 
   5  12   0        4.10       -1.66      4.32 o 
   1  13   0        0.82        0.21      2.32 o 
   2  13   0       16.53       19.03      3.02 o 
   3  13   0        6.24        9.88      3.52 o 
   4  13   0        7.27        6.48      4.24 o 
   5  13   0       23.17       22.80      5.90 o 
   0  14   0       84.20      102.24      9.07 o 
   1  14   0       43.47       44.53      4.70 o 
   2  14   0      291.98      325.27      9.94 o 
   3  14   0      247.67      246.98     11.14 o 
   4  14   0        0.32       -0.80      5.24 o 
   1  15   0      102.46      113.04      8.47 o 
   2  15   0        4.86        8.90      4.17 o 
   3  15   0        5.60        3.40      5.05 o 
   0  16   0      265.19      263.67     18.41 o 
   1  16   0       12.65       -2.49      7.29 o 
   2  16   0       22.58       16.21      5.14 o 
   3  16   0        0.05        4.25      9.71 o 
  -7   1   1       18.43       10.00      4.90 o 
  -6   1   1       21.98       17.87      4.23 o 
  -5   1   1       74.87       62.42      4.82 o 
  -4   1   1       22.38       33.41      2.19 o 
  -3   1   1       19.51       24.85      1.29 o 
  -2   1   1      136.84      151.40      2.44 o 
  -1   1   1       94.42      154.24      2.24 o 
   1   1   1      261.80      321.24      2.51 o 
   2   1   1      719.70      747.08      5.50 o 
   3   1   1        0.95        0.61      0.95 o 
   4   1   1      111.80      107.26      3.47 o 
   5   1   1     1182.20     1132.62     18.03 o 
   6   1   1      114.43      124.12      7.49 o 
   7   1   1       17.36       11.61      5.96 o 
  -7   2   1       96.05      113.66      7.93 o 
  -6   2   1       54.54       51.86      5.19 o 
  -5   2   1       21.66       17.68      3.14 o 
  -4   2   1        0.58        1.93      1.54 o 
  -3   2   1       43.02       37.18      1.39 o 
  -2   2   1     3393.57     3670.32     31.01 o 
  -1   2   1      270.14      264.04      3.22 o 
   0   2   1      287.74      256.60      2.34 o 
   1   2   1     1225.59     1211.66      8.49 o 
   2   2   1       55.84       54.58      1.50 o 
   3   2   1       74.23       80.39      2.04 o 
   4   2   1      104.30      114.11      3.45 o 
   5   2   1      530.06      533.02     17.01 o 
   6   2   1       98.50       83.54      6.17 o 
   7   2   1       38.30       38.89      6.90 o 
  -7   3   1       31.88       29.19      9.24 o 
  -6   3   1       74.93       72.02      5.24 o 
  -5   3   1      177.72      167.26      6.10 o 
  -4   3   1       29.31       33.71      2.36 o 
  -3   3   1      137.26      169.09      3.53 o 
  -2   3   1       12.12       19.81      1.70 o 
  -1   3   1      866.99      745.14      6.20 o 
   0   3   1      205.07      157.04      1.79 o 
   1   3   1      405.65      393.37      3.44 o 
   2   3   1     1499.60     1609.71     13.66 o 
   3   3   1     2259.11     2261.97     17.96 o 
   4   3   1      522.98      511.57      6.13 o 
   5   3   1       68.07       59.66      5.37 o 
   6   3   1       80.66       80.62      6.44 o 
   7   3   1        4.36        4.50      5.74 o 
  -7   4   1        0.72       -1.64      9.32 o 
  -6   4   1       58.19       61.75      4.99 o 
  -5   4   1        6.67        3.55      2.62 o 
  -4   4   1       37.78       45.00      2.04 o 
  -3   4   1       20.43       26.15      2.34 o 
  -2   4   1       85.61       96.83      2.89 o 
  -1   4   1      433.64      411.65      3.92 o 
   0   4   1       22.67       39.54      1.15 o 
   1   4   1      224.61      240.01      2.81 o 
   2   4   1       23.70       14.72      1.30 o 
   3   4   1      143.52      165.78      3.27 o 
   4   4   1       23.21       24.60      2.31 o 
   5   4   1        0.51        4.88      3.41 o 
   6   4   1        1.21       -0.61      5.27 o 
   7   4   1        5.70       14.07      5.62 o 
  -7   5   1        3.81        5.71      6.20 o 
  -6   5   1       19.91        5.90      6.94 o 
  -5   5   1        2.60        1.32      2.09 o 
  -4   5   1       13.41       11.47      1.93 o 
  -3   5   1      186.16      168.13      4.09 o 
  -2   5   1       95.29       96.64      2.67 o 
  -1   5   1       23.16       12.21      0.94 o 
   0   5   1       60.98       70.34      1.60 o 
   1   5   1       19.33       24.47      1.25 o 
   2   5   1       13.24       13.90      1.37 o 
   3   5   1        1.09        0.07      1.36 o 
   4   5   1      258.69      231.56      5.35 o 
   5   5   1       18.55       17.77      3.21 o 
   6   5   1       64.17       71.86      8.19 o 
   7   5   1        7.72        9.21      7.47 o 
  -7   6   1       46.34       58.11     12.13 o 
  -6   6   1      158.39      155.48     11.85 o 
  -5   6   1        3.07        4.13      2.30 o 
  -4   6   1        1.10        2.48      2.25 o 
  -3   6   1        2.74        2.23      1.56 o 
  -2   6   1      200.49      167.00      2.94 o 
  -1   6   1     1491.77     1585.45     12.59 o 
   0   6   1     3439.71     3789.30     23.87 o 
   1   6   1        9.30       12.55      1.18 o 
   2   6   1      120.53      100.81      2.76 o 
   3   6   1      146.75      147.00      4.11 o 
   4   6   1        3.96        2.84      2.28 o 
   5   6   1        2.65        0.73      2.58 o 
   6   6   1       18.38       12.57      6.48 o 
   7   6   1       43.93       51.96     14.06 o 
  -7   7   1        3.77       -4.46     12.64 o 
  -6   7   1       41.59       25.33      6.68 o 
  -5   7   1       43.42       41.03      3.72 o 
  -4   7   1      186.08      168.34      4.91 o 
  -3   7   1      305.71      303.98      5.77 o 
  -2   7   1       22.14       29.80      1.70 o 
  -1   7   1      138.85      128.61      2.87 o 
   0   7   1        3.38        4.37      0.97 o 
   1   7   1      249.63      233.59      4.28 o 
   2   7   1       80.56       85.39      3.54 o 
   3   7   1       51.45       49.34      2.60 o 
   4   7   1     1302.86     1246.01     18.43 o 
   5   7   1        6.54        1.80      2.89 o 
   6   7   1       41.95       40.95      7.35 o 
   7   7   1        0.00        4.99      8.49 o 
  -6   8   1        0.19       -4.69      4.69 o 
  -5   8   1       73.22       70.87      4.65 o 
  -4   8   1        7.11       11.05      2.61 o 
  -3   8   1     1859.98     1723.83     17.55 o 
  -2   8   1      117.61      118.10      3.37 o 
  -1   8   1       55.78       47.02      2.26 o 
   0   8   1       19.86       25.42      1.59 o 
   1   8   1        6.69        8.09      1.53 o 
   2   8   1      432.04      401.18      5.92 o 
   3   8   1      551.34      545.46      8.83 o 
   4   8   1      116.14      128.19      4.66 o 
   5   8   1      158.85      147.49      6.04 o 
   6   8   1        8.51        3.61      4.59 o 
  -6   9   1       48.00       41.69      5.96 o 
  -5   9   1        1.44        4.71      3.18 o 
  -4   9   1        4.88        3.78      2.28 o 
  -3   9   1        0.12        0.66      1.81 o 
  -2   9   1        0.21        0.75      1.74 o 
  -1   9   1      363.16      325.08      5.25 o 
   0   9   1       20.33       18.19      1.57 o 
   1   9   1      953.46      862.49      9.26 o 
   2   9   1      190.17      175.60      4.90 o 
   3   9   1        3.53        3.99      2.23 o 
   4   9   1       45.80       45.11      3.39 o 
   5   9   1        0.31        1.29      3.38 o 
   6   9   1       11.46        5.97      5.10 o 
  -6  10   1       54.92       66.13      8.50 o 
  -5  10   1       82.54       74.01      5.31 o 
  -4  10   1      320.76      318.96      7.87 o 
  -3  10   1      158.22      171.32      5.22 o 
  -2  10   1      138.46      160.97      4.97 o 
  -1  10   1        4.18        2.49      1.76 o 
   0  10   1      163.50      126.62      3.57 o 
   1  10   1      101.69      116.49      3.77 o 
   2  10   1      170.99      176.72      5.30 o 
   3  10   1       28.66       24.42      2.98 o 
   4  10   1        7.57        8.06      2.67 o 
   5  10   1        5.18        2.84      3.69 o 
   6  10   1        4.94        4.64      6.50 o 
  -5  11   1        1.53       -0.10      4.17 o 
  -4  11   1        0.79        0.47      2.56 o 
  -3  11   1       54.64       58.48      3.65 o 
  -2  11   1       25.61       23.62      2.74 o 
  -1  11   1      146.99      146.07      4.90 o 
   0  11   1      111.01      113.41      3.91 o 
   1  11   1       73.88       60.76      3.40 o 
   2  11   1      190.78      186.06      5.73 o 
   3  11   1       28.63       21.23      3.04 o 
   4  11   1      113.20      106.78      5.53 o 
   5  11   1        3.87        6.35      4.37 o 
  -5  12   1       49.37       36.91      6.03 o 
  -4  12   1        3.47       -3.01      3.01 o 
  -3  12   1       43.40       45.12      3.55 o 
  -2  12   1        7.02       13.69      2.57 o 
  -1  12   1      411.86      374.94      7.84 o 
   0  12   1        0.22        1.17      3.02 o 
   1  12   1       24.32       32.00      3.19 o 
   2  12   1       35.66       31.74      3.22 o 
   3  12   1        4.97        5.92      2.74 o 
   4  12   1       22.27       17.41      3.80 o 
   5  12   1        5.36       10.19      5.98 o 
  -5  13   1       61.35       87.61      9.89 o 
  -4  13   1        0.91        2.82      4.44 o 
  -3  13   1        2.89        1.44      3.02 o 
  -2  13   1        0.84        2.72      2.53 o 
  -1  13   1        5.87        7.23      2.63 o 
   0  13   1        9.04       15.50      3.12 o 
   1  13   1       89.56      101.38      4.94 o 
   2  13   1        9.30        4.37      2.64 o 
   3  13   1       37.76       48.70      4.90 o 
   4  13   1        2.91        6.47      4.68 o 
   5  13   1       10.75       16.71      7.34 o 
  -4  14   1       14.89       20.24      5.74 o 
  -3  14   1       51.00       44.79      5.06 o 
  -2  14   1        0.30       -1.63      3.37 o 
  -1  14   1       45.93       64.43      5.85 o 
   0  14   1       17.49       27.14      5.03 o 
   1  14   1        7.65        0.77      3.38 o 
   2  14   1       32.02       36.17      4.78 o 
   3  14   1        8.47        6.06      4.06 o 
   4  14   1       79.57       74.38      7.06 o 
  -3  15   1        1.82        3.45      4.24 o 
  -2  15   1        6.42       -2.19      3.92 o 
  -1  15   1        2.98       -0.18      4.40 o 
   0  15   1        2.31        7.22      5.39 o 
   1  15   1       26.71       26.93      7.29 o 
   2  15   1        0.62        1.27      3.94 o 
   3  15   1      177.62      199.09     11.99 o 
  -3  16   1        3.44        5.96      9.75 o 
  -2  16   1      103.85      123.48      8.60 o 
  -1  16   1        0.79       -4.22      5.10 o 
   0  16   1       17.20       22.36      5.89 o 
   1  16   1        5.30       -2.91      4.84 o 
   2  16   1       21.35       17.55      5.20 o 
   0  17   1      344.49      415.58     20.66 o 
  -7   0   2        0.08       -5.95      5.95 o 
  -6   0   2      227.98      241.08     13.38 o 
  -5   0   2        5.50        8.55      4.51 o 
  -4   0   2      114.79       91.43      5.11 o 
  -3   0   2      558.37      528.11      8.97 o 
  -2   0   2      274.61      299.80      4.15 o 
  -1   0   2     4581.77     4199.53     34.98 o 
   1   0   2      324.77      298.52      3.87 o 
   2   0   2        0.17       -0.01      0.74 o 
   3   0   2      144.23      140.48      4.53 o 
   4   0   2       76.81       76.27      4.06 o 
   5   0   2      318.13      319.81     10.77 o 
   6   0   2      125.87       88.02     12.26 o 
   7   0   2       49.85       58.82     12.46 o 
  -7   1   2       44.46       38.89      5.92 o 
  -6   1   2       78.05       68.22      5.73 o 
  -5   1   2       83.97       89.10      5.29 o 
  -4   1   2       12.15       15.56      1.98 o 
  -3   1   2      742.71      791.43      7.48 o 
  -2   1   2     2972.24     2904.17     24.27 o 
  -1   1   2     1585.67     1620.15     11.60 o 
   1   1   2      684.36      750.38      5.48 o 
   2   1   2     1204.84     1282.67      9.05 o 
   3   1   2      214.03      206.73      3.11 o 
   4   1   2      268.77      291.38      4.74 o 
   5   1   2      181.04      166.42      7.00 o 
   6   1   2       11.52       12.81      4.82 o 
   7   1   2        9.04       16.88      6.89 o 
  -7   2   2       14.03        8.74      4.97 o 
  -6   2   2        5.34        0.98      5.19 o 
  -5   2   2       23.88       25.36      2.97 o 
  -4   2   2        0.88        0.89      1.26 o 
  -3   2   2       88.12       89.51      2.39 o 
  -2   2   2        1.06        1.17      0.88 o 
  -1   2   2     2222.12     2252.98     17.13 o 
   0   2   2      230.54      242.57      2.17 o 
   1   2   2      103.95       86.68      1.48 o 
   2   2   2       11.16       11.14      1.07 o 
   3   2   2       75.90       66.79      2.54 o 
   4   2   2       31.72       36.23      2.63 o 
   5   2   2        1.52        1.32      3.26 o 
   6   2   2        4.61        3.17      4.12 o 
   7   2   2       25.35       19.78      6.99 o 
  -7   3   2        3.64        8.50      6.14 o 
  -6   3   2       18.59       15.06      4.35 o 
  -5   3   2       10.28       12.22      3.92 o 
  -4   3   2       10.22       17.11      1.55 o 
  -3   3   2      218.07      183.26      4.55 o 
  -2   3   2        7.70       12.37      1.45 o 
  -1   3   2        1.59        9.52      0.93 o 
   0   3   2      198.33      192.30      2.13 o 
   1   3   2      401.31      389.76      3.54 o 
   2   3   2      315.66      295.77      3.46 o 
   3   3   2       92.68       87.10      2.68 o 
   4   3   2       28.30       31.98      2.31 o 
   5   3   2      238.50      229.91      8.75 o 
   6   3   2       22.94       20.27      4.97 o 
   7   3   2        5.92       -1.89      7.77 o 
  -7   4   2       49.67       39.75      8.20 o 
  -6   4   2      218.92      225.20      8.46 o 
  -5   4   2      183.09      169.62      7.43 o 
  -4   4   2      340.58      347.16      5.50 o 
  -3   4   2      234.22      207.57      4.64 o 
  -2   4   2      231.92      258.79      4.93 o 
  -1   4   2      860.87      857.71      7.09 o 
   0   4   2        0.84        0.65      0.60 o 
   1   4   2      716.23      772.93      5.94 o 
   2   4   2        0.09       -0.47      1.07 o 
   3   4   2      460.29      507.33      6.17 o 
   4   4   2        3.41        1.17      1.61 o 
   5   4   2      285.44      281.76     16.23 o 
   6   4   2        5.86        3.03      4.76 o 
   7   4   2        2.03        1.22      6.35 o 
  -7   5   2        5.66        6.51      5.50 o 
  -6   5   2       26.72       22.03      5.41 o 
  -5   5   2        5.64        6.19      2.15 o 
  -4   5   2        9.55       10.05      1.85 o 
  -3   5   2      821.84      828.37     10.93 o 
  -2   5   2      307.68      257.88      4.13 o 
  -1   5   2      567.19      622.76      5.65 o 
   0   5   2      176.00      207.90      2.62 o 
   1   5   2      260.89      288.42      3.29 o 
   2   5   2     1549.74     1563.28     13.86 o 
   3   5   2       28.93       26.41      2.04 o 
   4   5   2      220.93      202.54      5.75 o 
   5   5   2      798.46      725.75     12.13 o 
   6   5   2        2.38        1.45      5.49 o 
   7   5   2       38.52       33.71     15.24 o 
  -7   6   2       27.37       28.87     11.19 o 
  -6   6   2       59.95       58.59     10.30 o 
  -5   6   2      139.04      141.55      5.74 o 
  -4   6   2       87.62       86.59      4.63 o 
  -3   6   2      305.42      323.89      5.55 o 
  -2   6   2      349.73      363.60      5.46 o 
  -1   6   2        6.96        5.93      1.01 o 
   0   6   2       26.44       14.38      1.12 o 
   1   6   2      685.09      809.34      6.76 o 
   2   6   2       25.11       18.48      1.63 o 
   3   6   2        0.67       -1.56      1.56 o 
   4   6   2        4.16        6.71      2.54 o 
   5   6   2       57.34       48.72      4.29 o 
   6   6   2       28.33       37.26      6.51 o 
   7   6   2       58.73       72.31     12.89 o 
  -7   7   2       26.90       46.72     13.78 o 
  -6   7   2       10.83       15.69      7.06 o 
  -5   7   2       47.22       47.39      4.66 o 
  -4   7   2      187.68      178.92      6.67 o 
  -3   7   2      321.50      343.90      5.91 o 
  -2   7   2       44.53       49.14      2.13 o 
  -1   7   2      593.63      743.60      7.26 o 
   0   7   2      831.65      954.47      8.46 o 
   1   7   2       71.16       97.22      2.39 o 
   2   7   2      660.68      723.96      8.16 o 
   3   7   2      111.00      103.01      3.56 o 
   4   7   2       71.98       72.68      4.18 o 
   5   7   2       61.45       58.45      4.01 o 
   6   7   2        5.53        6.66      6.52 o 
  -6   8   2        1.37       -4.38      4.38 o 
  -5   8   2      172.82      178.12      7.98 o 
  -4   8   2       50.91       45.88      3.57 o 
  -3   8   2      468.57      418.31      6.24 o 
  -2   8   2       73.09       72.36      2.70 o 
  -1   8   2      735.54      766.89      7.96 o 
   0   8   2        2.31        4.41      1.24 o 
   1   8   2        1.83        4.21      1.30 o 
   2   8   2      128.70      134.56      3.83 o 
   3   8   2      180.26      158.72      5.01 o 
   4   8   2      302.33      303.19     10.63 o 
   5   8   2       21.93       17.45      3.59 o 
   6   8   2       12.08       10.28      4.89 o 
  -6   9   2       91.27       81.11      8.61 o 
  -5   9   2      213.72      223.77      8.96 o 
  -4   9   2       84.49       77.02      3.61 o 
  -3   9   2     1430.31     1354.73     15.10 o 
  -2   9   2       20.33       21.35      2.38 o 
  -1   9   2      142.62      151.48      4.09 o 
   0   9   2      273.20      276.38      4.20 o 
   1   9   2      469.19      460.36      6.54 o 
   2   9   2     4292.04     3928.53     35.92 o 
   3   9   2      432.93      415.94      8.29 o 
   4   9   2      120.39      125.50      5.12 o 
   5   9   2        9.55        4.97      3.38 o 
   6   9   2        9.97        5.75      5.30 o 
  -6  10   2        1.18       -0.62      6.86 o 
  -5  10   2       75.60       81.72      5.99 o 
  -4  10   2      203.74      206.19      5.83 o 
  -3  10   2      628.69      605.70      9.38 o 
  -2  10   2      177.11      157.82      4.91 o 
  -1  10   2      879.55      803.86     10.12 o 
   0  10   2        2.16        2.64      1.83 o 
   1  10   2        0.01       -1.71      1.71 o 
   2  10   2      146.59      140.92      4.84 o 
   3  10   2      104.66       96.10      4.54 o 
   4  10   2       32.01       31.15      3.45 o 
   5  10   2       30.85       30.13      5.15 o 
   6  10   2       61.48       41.07     23.45 o 
  -6  11   2       14.50       28.18     17.93 o 
  -5  11   2        7.30        9.61      3.60 o 
  -4  11   2       76.07       74.51      6.49 o 
  -3  11   2       26.99       24.31      2.87 o 
  -2  11   2        5.83       11.09      2.34 o 
  -1  11   2     1174.91      985.14     12.82 o 
   0  11   2     1616.40     1489.86     14.90 o 
   1  11   2       16.38       20.92      2.63 o 
   2  11   2       74.19       87.81      4.34 o 
   3  11   2       19.95       19.63      3.06 o 
   4  11   2       85.90      101.00      6.03 o 
   5  11   2       39.62       36.98      6.02 o 
  -5  12   2       15.55        6.82      4.60 o 
  -4  12   2       32.81       35.14      4.43 o 
  -3  12   2       31.34       29.29      3.40 o 
  -2  12   2       17.17       20.72      3.63 o 
  -1  12   2       39.38       40.90      3.30 o 
   0  12   2        0.13       -2.82      2.82 o 
   1  12   2        0.47        1.90      2.11 o 
   2  12   2        1.75        2.72      2.74 o 
   3  12   2      138.21      134.35      5.92 o 
   4  12   2        3.53        4.51      3.47 o 
   5  12   2        2.41        4.71      5.27 o 
  -5  13   2       10.95       22.67      5.65 o 
  -4  13   2       42.96       43.85      6.48 o 
  -3  13   2      139.55      144.52      6.28 o 
  -2  13   2        0.94        1.28      2.75 o 
  -1  13   2       78.62       70.71      4.35 o 
   0  13   2        9.43        3.02      2.69 o 
   1  13   2       20.77       26.73      3.26 o 
   2  13   2      113.23      128.94      5.82 o 
   3  13   2       43.77       56.43      5.19 o 
   4  13   2       31.19       22.84      4.87 o 
  -4  14   2        3.76       -3.77      4.38 o 
  -3  14   2       19.31       17.33      4.14 o 
  -2  14   2       17.83       24.37      4.57 o 
  -1  14   2       61.03       57.68      5.17 o 
   0  14   2       13.93       18.81      4.67 o 
   1  14   2       49.90       60.15      5.50 o 
   2  14   2        0.07       -3.58      3.58 o 
   3  14   2       24.73       16.27      4.45 o 
   4  14   2        0.46       -0.91      4.81 o 
  -3  15   2        2.94       -4.17      4.17 o 
  -2  15   2       17.68       14.11      5.36 o 
  -1  15   2       92.76       96.54      7.34 o 
   0  15   2       73.53       74.63      7.02 o 
   1  15   2      141.74      153.96      9.21 o 
   2  15   2       42.07       37.98      5.30 o 
   3  15   2       16.59       17.92      4.96 o 
  -3  16   2        0.07       21.01     13.46 o 
  -2  16   2       16.78       16.02      5.15 o 
  -1  16   2        3.09        6.18      5.25 o 
   0  16   2        6.76       -1.07      5.01 o 
   1  16   2       25.14       22.68      5.89 o 
   2  16   2        1.86        2.26      4.55 o 
  -1  17   2       50.12       21.01     19.47 o 
   0  17   2        7.12       -4.99      7.47 o 
   1  17   2       26.75       -4.61     10.25 o 
  -7   1   3      103.55      117.00      7.91 o 
  -6   1   3      237.39      242.50      9.19 o 
  -5   1   3       19.58       19.15      2.89 o 
  -4   1   3       68.02       77.12      2.65 o 
  -3   1   3       27.04       23.57      1.31 o 
  -2   1   3      260.89      286.39      3.08 o 
  -1   1   3    11449.41    11252.66     65.46 o 
   0   1   3      131.56      169.09      2.00 o 
   1   1   3     1056.48     1143.88      8.45 o 
   2   1   3      136.66      189.33      2.52 o 
   3   1   3       26.89       30.29      1.62 o 
   4   1   3        0.72        0.13      1.46 o 
   5   1   3      248.34      234.15      9.37 o 
   6   1   3       19.52       12.04      4.79 o 
   7   1   3        0.30       -5.85      9.01 o 
  -7   2   3      254.62      273.25     10.93 o 
  -6   2   3      529.06      555.51     13.02 o 
  -5   2   3       63.86       67.11      4.50 o 
  -4   2   3        5.23        8.88      1.41 o 
  -3   2   3        7.48       12.47      1.35 o 
  -2   2   3      414.83      482.32      5.53 o 
  -1   2   3     1853.13     1857.13     12.51 o 
   0   2   3     1318.40     1096.71      6.78 o 
   1   2   3     7640.23     7469.30     49.37 o 
   2   2   3        1.00        2.69      0.93 o 
   3   2   3      210.56      239.98      4.04 o 
   4   2   3       72.03       63.02      2.78 o 
   5   2   3       20.43       23.26      4.17 o 
   6   2   3      336.00      312.04     12.24 o 
   7   2   3        2.05        8.20      6.87 o 
  -7   3   3       19.10       17.01      6.55 o 
  -6   3   3       10.87        8.65      3.78 o 
  -5   3   3       45.59       43.92      4.05 o 
  -4   3   3      748.54      766.15      9.00 o 
  -3   3   3     1237.56     1288.52     13.37 o 
  -2   3   3       32.27       28.95      1.61 o 
  -1   3   3     1406.69     1643.64     11.77 o 
   0   3   3      649.28      625.91      4.79 o 
   1   3   3     4413.12     4729.92     32.10 o 
   2   3   3      493.76      543.37      5.57 o 
   3   3   3       43.51       68.44      2.45 o 
   4   3   3      237.83      255.25      5.08 o 
   5   3   3       96.23       90.07      6.14 o 
   6   3   3       80.53       88.17      7.72 o 
   7   3   3        6.86        6.21      5.34 o 
  -7   4   3       13.13        5.27      6.03 o 
  -6   4   3        9.67       10.22      5.43 o 
  -5   4   3        0.00       -2.02      2.02 o 
  -4   4   3      390.94      382.40      5.83 o 
  -3   4   3      147.86      149.95      3.98 o 
  -2   4   3        2.82        1.26      1.06 o 
  -1   4   3        0.81       -0.26      0.73 o 
   0   4   3       92.31       93.37      1.79 o 
   1   4   3       57.68       58.22      1.68 o 
   2   4   3        1.70        4.80      1.03 o 
   3   4   3      296.60      294.14      5.20 o 
   4   4   3        0.09        0.66      2.29 o 
   5   4   3       37.51       34.90      3.86 o 
   6   4   3       14.80       11.53      5.81 o 
   7   4   3        9.97       12.62      7.22 o 
  -7   5   3       91.36      110.75     11.43 o 
  -6   5   3       14.95        9.60      4.62 o 
  -5   5   3       14.32       12.19      3.15 o 
  -4   5   3        4.78        3.08      2.00 o 
  -3   5   3       68.59       62.68      3.12 o 
  -2   5   3       38.15       44.43      1.99 o 
  -1   5   3      141.35      148.24      2.51 o 
   0   5   3      358.74      369.35      3.71 o 
   1   5   3      375.60      382.71      3.94 o 
   2   5   3       74.51       62.50      2.26 o 
   3   5   3       29.84       26.43      2.51 o 
   4   5   3        9.69       17.57      2.86 o 
   5   5   3       43.37       43.08      3.95 o 
   6   5   3       28.02       22.36     12.97 o 
   7   5   3        0.02       -7.68      7.68 o 
  -7   6   3        6.21        6.17      6.25 o 
  -6   6   3        0.77       15.78      6.43 o 
  -5   6   3       20.29       23.61      3.89 o 
  -4   6   3       58.41       51.48      5.29 o 
  -3   6   3       82.30       84.29      4.69 o 
  -2   6   3        9.80       11.04      1.20 o 
  -1   6   3     1886.62     1929.16     14.55 o 
   0   6   3       69.54      113.74      2.30 o 
   1   6   3      768.49      743.94      6.82 o 
   2   6   3      141.15      130.09      2.84 o 
   3   6   3       10.68        9.54      1.99 o 
   4   6   3       14.21       11.55      2.85 o 
   5   6   3       98.49       73.42      4.84 o 
   6   6   3       74.02       79.30      9.29 o 
   7   6   3       46.87       41.99     11.75 o 
  -7   7   3        0.05       -1.02      9.84 o 
  -6   7   3        3.66        3.07      6.60 o 
  -5   7   3       95.27      101.51      8.19 o 
  -4   7   3       77.95       77.90      6.02 o 
  -3   7   3        1.58       -1.18      1.61 o 
  -2   7   3      357.63      370.93      5.18 o 
  -1   7   3      142.48      157.85      3.36 o 
   0   7   3      486.32      449.71      4.91 o 
   1   7   3      110.48      128.59      2.84 o 
   2   7   3        0.05       -1.39      1.39 o 
   3   7   3      197.94      193.25      5.40 o 
   4   7   3       38.18       34.36      3.48 o 
   5   7   3       48.58       48.87      5.82 o 
   6   7   3       10.72        6.49      6.46 o 
  -6   8   3       39.26       28.15      8.02 o 
  -5   8   3       99.32      108.60      6.35 o 
  -4   8   3      205.93      195.18      6.07 o 
  -3   8   3        1.11       -1.05      1.39 o 
  -2   8   3      102.60      104.97      3.19 o 
  -1   8   3        2.49        2.11      1.15 o 
   0   8   3       15.29        8.64      1.29 o 
   1   8   3      160.33      154.56      4.01 o 
   2   8   3     1708.23     1633.55     15.52 o 
   3   8   3        9.59        8.06      2.43 o 
   4   8   3      153.40      139.65      5.29 o 
   5   8   3        4.93        4.79      3.31 o 
   6   8   3        5.49        1.03      5.23 o 
  -6   9   3       25.94       17.01      8.07 o 
  -5   9   3       18.13       13.92      4.02 o 
  -4   9   3        0.52        3.14      2.24 o 
  -3   9   3      175.29      156.89      4.67 o 
  -2   9   3      526.15      508.63      7.83 o 
  -1   9   3       28.81       21.02      2.21 o 
   0   9   3      219.74      227.50      4.27 o 
   1   9   3       55.13       54.45      2.66 o 
   2   9   3       11.48        7.20      2.19 o 
   3   9   3       15.13       13.75      2.60 o 
   4   9   3        1.48        1.58      2.58 o 
   5   9   3       26.68       34.48      4.08 o 
   6   9   3        3.79       -2.30      5.66 o 
  -6  10   3       12.14       10.09      6.16 o 
  -5  10   3       11.07       11.23      3.73 o 
  -4  10   3       42.03       35.61      3.79 o 
  -3  10   3       48.33       45.06      3.12 o 
  -2  10   3       17.93       13.03      2.37 o 
  -1  10   3       90.57       86.91      3.65 o 
   0  10   3       45.31       39.98      2.45 o 
   1  10   3       22.06       22.66      2.58 o 
   2  10   3      240.98      236.48      7.95 o 
   3  10   3      119.69      105.70      4.96 o 
   4  10   3       48.06       62.22      4.90 o 
   5  10   3      125.65      143.96      8.49 o 
   6  10   3        0.00       -0.13      6.60 o 
  -6  11   3        3.29       10.25     15.88 o 
  -5  11   3        0.27       -1.71      4.09 o 
  -4  11   3       17.49       15.65      3.44 o 
  -3  11   3       41.08       44.01      3.27 o 
  -2  11   3       29.43       24.78      2.85 o 
  -1  11   3       75.94       98.23      4.25 o 
   0  11   3      272.16      274.30      5.89 o 
   1  11   3       96.01       94.17      4.25 o 
   2  11   3       51.57       52.50      3.66 o 
   3  11   3        9.93        5.99      2.71 o 
   4  11   3        1.37       -1.30      3.24 o 
   5  11   3      146.31      162.20      9.34 o 
  -5  12   3        4.12       11.93      5.84 o 
  -4  12   3       57.99       68.25      5.49 o 
  -3  12   3        0.87        0.20      2.34 o 
  -2  12   3       51.87       60.91      3.81 o 
  -1  12   3       25.31       25.72      3.16 o 
   0  12   3       36.12       29.90      2.75 o 
   1  12   3        0.24        0.15      2.21 o 
   2  12   3       13.07        8.04      2.78 o 
   3  12   3        1.16        3.46      2.96 o 
   4  12   3      147.39      162.05      9.49 o 
   5  12   3      162.82      160.84     11.18 o 
  -5  13   3       22.42       18.66      6.19 o 
  -4  13   3      119.95      117.30      8.18 o 
  -3  13   3        2.55       -1.63      2.88 o 
  -2  13   3       17.26       16.09      3.16 o 
  -1  13   3        9.44        9.68      2.62 o 
   0  13   3       31.47       31.89      3.88 o 
   1  13   3        4.50        4.37      2.44 o 
   2  13   3        0.47       -0.77      2.94 o 
   3  13   3        0.67        5.63      3.86 o 
   4  13   3       47.62       54.43      5.66 o 
  -4  14   3        2.19       -3.12      5.06 o 
  -3  14   3       35.72       32.40      4.49 o 
  -2  14   3        6.75        1.60      3.52 o 
  -1  14   3       19.71       30.81      4.85 o 
   0  14   3        0.12       -1.38      4.08 o 
   1  14   3        5.33        7.32      4.09 o 
   2  14   3        4.80        4.37      4.02 o 
   3  14   3        1.97       -3.25      3.85 o 
   4  14   3       64.70       79.83      7.48 o 
  -3  15   3        0.01       -4.44      4.44 o 
  -2  15   3       88.31       90.58      6.64 o 
  -1  15   3        1.75       -1.73      3.56 o 
   0  15   3        7.38       -1.06      5.44 o 
   1  15   3      206.29      230.09     13.09 o 
   2  15   3        7.43       -2.44      3.99 o 
   3  15   3       27.35       17.80      5.09 o 
  -3  16   3       28.73       51.75     25.62 o 
  -2  16   3       30.73       31.44      5.64 o 
  -1  16   3      108.13      128.21      9.70 o 
   0  16   3        0.01        1.24      4.85 o 
   1  16   3      144.58      169.95     15.95 o 
   2  16   3        5.44        4.81      5.83 o 
  -7   0   4       57.09       35.08      8.24 o 
  -6   0   4        1.54       -6.05      8.55 o 
  -5   0   4      278.01      302.01     12.08 o 
  -4   0   4      758.34      789.42     19.30 o 
  -3   0   4     1011.73     1061.68     15.53 o 
  -2   0   4     1583.79     1538.57     17.66 o 
  -1   0   4    49753.57    48848.67    403.90 o 
   0   0   4      688.67      716.01      7.21 o 
   1   0   4      380.16      330.34      5.32 o 
   2   0   4     1379.27     1517.45     17.87 o 
   3   0   4      171.07      129.78      4.07 o 
   4   0   4     2887.34     2810.92     40.39 o 
   5   0   4       12.15       11.33      5.04 o 
   6   0   4       62.53      103.05     16.14 o 
   7   0   4       65.42       84.79     14.12 o 
  -7   1   4        8.00       -0.88      4.58 o 
  -6   1   4        7.91       11.08      4.02 o 
  -5   1   4       77.38       71.17      4.19 o 
  -4   1   4      892.26      902.81      9.66 o 
  -3   1   4      112.92      146.03      2.66 o 
  -2   1   4     2137.94     1992.05     14.39 o 
  -1   1   4     4570.70     4882.55     29.26 o 
   0   1   4     1522.74     1302.66      8.26 o 
   1   1   4      585.25      522.23      4.69 o 
   2   1   4      343.42      386.55      4.08 o 
   3   1   4      832.64      891.80      8.54 o 
   4   1   4       36.14       43.75      2.86 o 
   5   1   4        0.85       -0.72      3.32 o 
   6   1   4       86.37       87.73      8.30 o 
   7   1   4       31.34       21.67      7.80 o 
  -7   2   4        0.20       -0.91      4.98 o 
  -6   2   4      119.63      131.91      7.08 o 
  -5   2   4       82.85       93.61      4.76 o 
  -4   2   4      115.58      130.97      3.33 o 
  -3   2   4        4.37        3.10      1.23 o 
  -2   2   4     1176.24     1270.86     10.46 o 
  -1   2   4       71.72       74.73      1.40 o 
   0   2   4       11.11       19.23      1.03 o 
   1   2   4     3530.15     3713.87     26.15 o 
   2   2   4     3243.62     3656.48     26.65 o 
   3   2   4       68.44       64.86      2.52 o 
   4   2   4      460.84      454.78      6.38 o 
   5   2   4       96.28       90.76      6.55 o 
   6   2   4       22.17       29.19      5.56 o 
   7   2   4       21.50       21.54      7.44 o 
  -7   3   4       22.35       17.27      6.68 o 
  -6   3   4      142.87      140.22      7.18 o 
  -5   3   4        8.18       10.67      2.65 o 
  -4   3   4       71.64       67.14      2.66 o 
  -3   3   4      213.12      169.93      3.81 o 
  -2   3   4      765.96      809.96      7.69 o 
  -1   3   4       26.77       30.49      1.16 o 
   0   3   4     2967.55     2711.18     17.17 o 
   1   3   4      122.12      145.43      2.49 o 
   2   3   4        9.96       16.78      1.39 o 
   3   3   4      139.25      153.00      4.64 o 
   4   3   4      129.71      124.08      4.55 o 
   5   3   4        7.12       -1.79      4.02 o 
   6   3   4       28.20       26.58      6.99 o 
   7   3   4       85.38       89.11      8.07 o 
  -7   4   4       13.23        3.25      6.15 o 
  -6   4   4       20.63       26.84      5.25 o 
  -5   4   4       29.36       23.67      2.72 o 
  -4   4   4        2.86        2.87      1.59 o 
  -3   4   4        8.20        6.33      1.67 o 
  -2   4   4       14.34       23.89      1.44 o 
  -1   4   4     1470.36     1483.33     11.29 o 
   0   4   4     2801.61     2822.02     18.37 o 
   1   4   4       24.89       29.42      1.40 o 
   2   4   4      653.80      816.15      7.96 o 
   3   4   4       11.18        4.58      1.56 o 
   4   4   4     1493.49     1376.72     17.75 o 
   5   4   4       12.37       20.70      5.09 o 
   6   4   4        8.93       26.84      6.73 o 
   7   4   4       88.05      110.85     10.98 o 
  -7   5   4        9.18       11.31      5.35 o 
  -6   5   4       63.34       64.98      7.32 o 
  -5   5   4       16.37       15.32      3.19 o 
  -4   5   4      629.40      625.76     10.88 o 
  -3   5   4       60.85       68.85      3.19 o 
  -2   5   4      202.22      267.93      5.03 o 
  -1   5   4       61.35       65.52      1.85 o 
   0   5   4      217.50      196.37      3.25 o 
   1   5   4      527.41      579.82      5.85 o 
   2   5   4        2.08        2.14      1.13 o 
   3   5   4      137.88      134.77      4.87 o 
   4   5   4       20.80       10.88      2.88 o 
   5   5   4        3.10        0.67      3.44 o 
   6   5   4        3.38       -5.92      5.92 o 
   7   5   4       66.41       77.68     14.04 o 
  -7   6   4        7.06        9.64     11.50 o 
  -6   6   4       33.94       29.18      5.47 o 
  -5   6   4        1.73        3.77      3.04 o 
  -4   6   4      197.25      193.48      5.68 o 
  -3   6   4      136.44      141.70      3.47 o 
  -2   6   4      411.23      422.24      5.06 o 
  -1   6   4      131.65      152.68      2.89 o 
   0   6   4     1286.95     1397.05     10.70 o 
   1   6   4      486.21      449.13      4.87 o 
   2   6   4      137.12      148.20      3.64 o 
   3   6   4      267.62      243.20      5.95 o 
   4   6   4      210.99      223.97      7.20 o 
   5   6   4        1.14        8.21      3.46 o 
   6   6   4       22.80       29.34      7.61 o 
  -7   7   4       99.57      128.39     19.73 o 
  -6   7   4       24.41       30.91      9.26 o 
  -5   7   4      103.04      106.03      7.62 o 
  -4   7   4      434.04      407.79      9.14 o 
  -3   7   4        1.55        0.04      1.64 o 
  -2   7   4       97.94       97.82      3.07 o 
  -1   7   4        3.97        2.87      1.10 o 
   0   7   4      268.36      241.55      3.66 o 
   1   7   4      112.91      130.53      3.73 o 
   2   7   4       99.94       84.04      3.07 o 
   3   7   4      312.70      300.76      6.90 o 
   4   7   4      124.63      133.13      6.57 o 
   5   7   4      146.19      148.80      6.28 o 
   6   7   4        7.55        8.00      5.21 o 
  -6   8   4        0.03       -1.13      8.28 o 
  -5   8   4       11.09       14.25      3.72 o 
  -4   8   4        0.82        3.88      2.43 o 
  -3   8   4       41.72       35.05      2.32 o 
  -2   8   4      109.27      113.46      3.37 o 
  -1   8   4      261.90      270.19      4.70 o 
   0   8   4      207.41      183.36      3.63 o 
   1   8   4        8.69       17.09      1.86 o 
   2   8   4      163.98      155.84      4.81 o 
   3   8   4        7.14        8.48      2.58 o 
   4   8   4       17.91       14.53      3.05 o 
   5   8   4       67.69       84.66      5.74 o 
   6   8   4        9.78        4.68      6.76 o 
  -6   9   4       35.79       24.59      8.22 o 
  -5   9   4       67.28       91.08      7.53 o 
  -4   9   4       10.95       12.22      2.50 o 
  -3   9   4       55.40       58.86      3.09 o 
  -2   9   4       86.64       71.11      3.86 o 
  -1   9   4       82.58       85.96      3.49 o 
   0   9   4       27.65       25.11      2.62 o 
   1   9   4       14.00       12.52      2.02 o 
   2   9   4       60.38       73.21      3.73 o 
   3   9   4        1.42       -2.36      2.36 o 
   4   9   4        0.01       -0.17      2.71 o 
   5   9   4       43.27       49.46      5.61 o 
   6   9   4       74.81       77.29      9.32 o 
  -6  10   4       40.85       35.72      9.14 o 
  -5  10   4       50.63       51.47      6.38 o 
  -4  10   4      106.86      116.64      5.57 o 
  -3  10   4       39.14       51.25      3.23 o 
  -2  10   4      183.66      187.33      6.84 o 
  -1  10   4      106.61      111.98      4.10 o 
   0  10   4      364.86      341.40      5.97 o 
   1  10   4       84.80       86.40      3.63 o 
   2  10   4       73.91       63.21      3.88 o 
   3  10   4      606.45      592.71     12.30 o 
   4  10   4        2.49        1.93      2.92 o 
   5  10   4        0.19        0.71      3.57 o 
   6  10   4       42.88       29.63     12.81 o 
  -5  11   4       19.14       19.28      4.49 o 
  -4  11   4        0.38       -0.96      2.80 o 
  -3  11   4       16.92       17.72      3.17 o 
  -2  11   4       21.21       25.79      2.83 o 
  -1  11   4        1.21        0.31      1.95 o 
   0  11   4      354.00      342.61      6.40 o 
   1  11   4      117.08      121.83      4.82 o 
   2  11   4        2.16        0.44      2.47 o 
   3  11   4       64.58       65.07      4.59 o 
   4  11   4        6.09        3.80      3.50 o 
   5  11   4       29.33       24.46      5.24 o 
  -5  12   4        0.17       -2.35      5.35 o 
  -4  12   4        0.41        1.81      3.29 o 
  -3  12   4       17.21       15.92      2.90 o 
  -2  12   4       18.53       14.44      2.99 o 
  -1  12   4       23.28       12.60      2.79 o 
   0  12   4        6.26       10.84      2.46 o 
   1  12   4        0.33        1.07      2.27 o 
   2  12   4        3.32        8.45      2.97 o 
   3  12   4        4.43        5.88      3.70 o 
   4  12   4       24.08       24.10      4.47 o 
   5  12   4        6.27       11.21      5.18 o 
  -5  13   4       20.51        9.71      7.54 o 
  -4  13   4       39.82       41.89      5.68 o 
  -3  13   4       16.87       17.51      3.22 o 
  -2  13   4        0.18        0.32      2.49 o 
  -1  13   4        8.33        6.89      2.63 o 
   0  13   4       24.64       29.21      3.87 o 
   1  13   4       15.03       13.76      3.39 o 
   2  13   4      181.81      210.71     10.02 o 
   3  13   4       12.50       11.16      4.16 o 
   4  13   4        1.59        6.58      4.39 o 
  -4  14   4       51.26       56.45      6.77 o 
  -3  14   4       30.81       39.33      4.78 o 
  -2  14   4       43.43       43.68      4.62 o 
  -1  14   4        3.22        2.22      3.71 o 
   0  14   4       65.92       72.07      6.90 o 
   1  14   4      252.21      291.98     12.28 o 
   2  14   4      225.79      228.92     11.21 o 
   3  14   4       34.09       42.48      5.46 o 
   4  14   4       55.89       50.21      6.11 o 
  -3  15   4       71.06       92.41      8.45 o 
  -2  15   4       69.50       70.71      6.15 o 
  -1  15   4       23.60       24.05      4.77 o 
   0  15   4       70.78       83.24      7.31 o 
   1  15   4       42.19       46.28      6.09 o 
   2  15   4        6.56        1.80      4.28 o 
   3  15   4       90.87      100.10      8.54 o 
  -2  16   4       14.77       17.65      5.59 o 
  -1  16   4      261.85      276.77     13.74 o 
   0  16   4        3.89       -1.23      4.82 o 
   1  16   4       36.96       23.70      6.33 o 
   2  16   4       21.46       18.24      6.22 o 
   0  17   4        6.25       13.07     11.23 o 
  -7   1   5        0.58       -2.32      4.62 o 
  -6   1   5        4.02       -3.42      3.42 o 
  -5   1   5        0.57       -3.00      3.00 o 
  -4   1   5      117.96      107.29      2.76 o 
  -3   1   5      360.02      342.64      4.05 o 
  -2   1   5      128.34      133.83      2.23 o 
  -1   1   5      197.84      213.73      2.74 o 
   0   1   5      185.17      159.73      2.46 o 
   1   1   5      746.83      693.73      6.61 o 
   2   1   5       16.02       20.46      1.60 o 
   3   1   5        8.62        8.59      1.44 o 
   4   1   5     2043.17     2006.84     20.21 o 
   5   1   5       95.54       91.45      7.07 o 
   6   1   5       98.22       99.11      7.33 o 
   7   1   5       55.58       55.22      9.38 o 
  -7   2   5       18.68       18.63      7.82 o 
  -6   2   5        0.19        0.01      3.52 o 
  -5   2   5        0.22       -2.56      2.56 o 
  -4   2   5        6.69        5.20      1.50 o 
  -3   2   5      952.55      964.12      8.26 o 
  -2   2   5      293.34      242.42      2.97 o 
  -1   2   5      220.07      243.21      2.69 o 
   0   2   5       14.86       21.18      1.19 o 
   1   2   5        9.82        9.87      1.18 o 
   2   2   5       12.14        7.19      1.26 o 
   3   2   5       37.59       29.85      1.97 o 
   4   2   5      508.28      511.29      7.27 o 
   5   2   5        9.30        3.52      4.09 o 
   6   2   5        0.29       -1.76      4.76 o 
   7   2   5       59.46       74.03     17.53 o 
  -7   3   5       51.65       43.83     11.32 o 
  -6   3   5        0.37       -3.33      3.33 o 
  -5   3   5        1.35       -1.53      2.31 o 
  -4   3   5      129.99      120.07      3.60 o 
  -3   3   5      523.16      490.18      5.96 o 
  -2   3   5       79.83       79.54      1.74 o 
  -1   3   5        8.55        7.95      0.88 o 
   0   3   5      850.55      734.88      6.10 o 
   1   3   5      903.82     1029.62      8.62 o 
   2   3   5      845.84      882.33      8.40 o 
   3   3   5      413.50      425.78      5.82 o 
   4   3   5      328.66      304.57      6.36 o 
   5   3   5       43.76       40.73      7.20 o 
   6   3   5        5.12        1.86      6.27 o 
   7   3   5       69.54       55.67      8.10 o 
  -7   4   5        2.96        2.84      6.03 o 
  -6   4   5        0.01        0.27      4.14 o 
  -5   4   5        0.02       -0.42      2.36 o 
  -4   4   5      110.86      116.61      3.15 o 
  -3   4   5        9.10       12.10      1.47 o 
  -2   4   5      567.68      554.81      5.46 o 
  -1   4   5        1.85        0.14      0.82 o 
   0   4   5      291.13      310.67      3.66 o 
   1   4   5        0.02        1.11      0.98 o 
   2   4   5       17.94       12.46      1.54 o 
   3   4   5       40.53       46.29      2.65 o 
   4   4   5       29.33       34.96      3.59 o 
   5   4   5       60.28       59.91      8.63 o 
   6   4   5       20.21       25.98      7.03 o 
   7   4   5      100.20      101.89     10.64 o 
  -7   5   5        2.32       -5.69      5.69 o 
  -6   5   5        0.35       -4.15      4.15 o 
  -5   5   5        4.26       -1.57      2.61 o 
  -4   5   5       29.35       26.95      3.03 o 
  -3   5   5        3.17        1.69      1.37 o 
  -2   5   5      182.98      190.04      3.16 o 
  -1   5   5      187.23      235.04      3.39 o 
   0   5   5       67.64       58.57      1.89 o 
   1   5   5      140.66      108.26      2.73 o 
   2   5   5       42.23       40.29      2.06 o 
   3   5   5      272.53      241.22      5.22 o 
   4   5   5        9.21        2.97      2.54 o 
   5   5   5       18.22       23.28      4.76 o 
   6   5   5        9.82        3.36      6.36 o 
  -7   6   5       17.67       12.30      9.46 o 
  -6   6   5        9.48        4.43      7.49 o 
  -5   6   5       32.31       36.45      4.40 o 
  -4   6   5       23.44       21.96      2.70 o 
  -3   6   5       79.81       72.73      2.95 o 
  -2   6   5     1265.14     1221.07     11.17 o 
  -1   6   5     1275.69     1276.55     10.90 o 
   0   6   5      278.39      326.54      4.21 o 
   1   6   5        0.45        0.30      1.18 o 
   2   6   5        6.77        6.68      1.71 o 
   3   6   5      164.46      123.22      4.73 o 
   4   6   5      122.62      112.39      5.87 o 
   5   6   5       33.16       27.26      4.33 o 
   6   6   5        5.07        4.12      6.49 o 
  -7   7   5        6.98        6.72     10.69 o 
  -6   7   5        2.34       -6.08      6.84 o 
  -5   7   5      214.06      214.08     14.28 o 
  -4   7   5      784.58      733.09     16.94 o 
  -3   7   5       72.48       64.20      2.73 o 
  -2   7   5      302.79      305.80      4.56 o 
  -1   7   5      170.06      188.13      3.61 o 
   0   7   5      226.43      233.80      3.74 o 
   1   7   5       23.55       31.16      1.88 o 
   2   7   5        8.94       11.47      2.24 o 
   3   7   5     1603.00     1456.75     18.19 o 
   4   7   5        0.06       -2.94      2.94 o 
   5   7   5      125.38      128.08      6.55 o 
   6   7   5       45.24       37.64      7.04 o 
  -6   8   5       61.73       94.79     11.19 o 
  -5   8   5        6.34        5.61      4.57 o 
  -4   8   5      779.91      774.81     12.29 o 
  -3   8   5       16.26       16.43      2.04 o 
  -2   8   5        0.95       -0.36      1.55 o 
  -1   8   5       11.53        7.34      1.47 o 
   0   8   5      459.99      430.53      5.52 o 
   1   8   5     2154.40     2111.95     19.07 o 
   2   8   5      943.80      856.27     11.16 o 
   3   8   5        0.87       -0.80      2.40 o 
   4   8   5       68.18       65.94      4.41 o 
   5   8   5        5.04        2.78      3.51 o 
   6   8   5        2.84       -3.84      6.46 o 
  -6   9   5        6.49        2.07      8.14 o 
  -5   9   5        9.41        9.84      5.13 o 
  -4   9   5       23.34       31.89      3.30 o 
  -3   9   5       59.32       54.33      3.06 o 
  -2   9   5      275.64      247.06      6.06 o 
  -1   9   5       11.59        7.51      1.80 o 
   0   9   5      415.77      359.24      5.78 o 
   1   9   5        8.63       10.45      2.02 o 
   2   9   5       38.77       36.89      3.11 o 
   3   9   5       54.88       50.84      4.07 o 
   4   9   5       16.33       12.38      3.85 o 
   5   9   5       68.18       88.26      5.81 o 
   6   9   5        3.73       -6.02      9.32 o 
  -6  10   5       32.06       24.95      9.10 o 
  -5  10   5      145.32      134.92     10.01 o 
  -4  10   5      130.02      138.27      6.66 o 
  -3  10   5       35.75       37.25      3.00 o 
  -2  10   5       15.31       15.25      2.44 o 
  -1  10   5      233.84      217.13      5.68 o 
   0  10   5       13.00        8.80      2.00 o 
   1  10   5      301.16      305.10      6.05 o 
   2  10   5       23.98       29.12      3.23 o 
   3  10   5       10.76        8.33      3.00 o 
   4  10   5        5.86        0.46      3.08 o 
   5  10   5       28.45       29.36      4.70 o 
  -5  11   5       73.03       60.48      7.70 o 
  -4  11   5      389.05      372.46     13.18 o 
  -3  11   5       29.29       27.61      2.98 o 
  -2  11   5       14.66       17.85      2.58 o 
  -1  11   5       91.00       97.24      4.26 o 
   0  11   5        0.08       -1.73      1.80 o 
   1  11   5       26.44       17.73      2.58 o 
   2  11   5        7.85        8.41      2.81 o 
   3  11   5      112.68      113.25      5.78 o 
   4  11   5       15.51       12.99      3.88 o 
   5  11   5       72.97       83.36      6.89 o 
  -5  12   5        0.34       -6.15      6.15 o 
  -4  12   5       12.66       23.30      4.17 o 
  -3  12   5        0.63        0.54      2.26 o 
  -2  12   5      459.13      433.14      8.52 o 
  -1  12   5       55.57       51.33      3.68 o 
   0  12   5       52.26       40.47      3.81 o 
   1  12   5      272.76      297.21      7.77 o 
   2  12   5        9.50       16.07      3.24 o 
   3  12   5        3.87        3.17      3.78 o 
   4  12   5      127.12      126.66     11.42 o 
   5  12   5       51.87       66.10     10.71 o 
  -4  13   5        1.64       -4.33      4.33 o 
  -3  13   5       32.15       27.70      3.53 o 
  -2  13   5      106.49      124.00      5.51 o 
  -1  13   5        0.02       -2.28      2.28 o 
   0  13   5       21.31       15.88      3.44 o 
   1  13   5        0.00       -1.42      2.38 o 
   2  13   5        4.10        1.48      3.59 o 
   3  13   5        0.65       -3.37      3.72 o 
   4  13   5       16.56       14.05      4.89 o 
  -4  14   5        3.22        6.38      5.28 o 
  -3  14   5        2.84        2.66      3.90 o 
  -2  14   5       18.40       20.92      4.27 o 
  -1  14   5        8.27        2.99      3.69 o 
   0  14   5       22.57       19.02      5.03 o 
   1  14   5        2.74        3.99      4.20 o 
   2  14   5       35.06       42.40      5.37 o 
   3  14   5       49.65       53.73      6.31 o 
   4  14   5        0.50       11.71      8.51 o 
  -3  15   5        9.43        6.96      4.67 o 
  -2  15   5       16.39       19.22      4.76 o 
  -1  15   5        1.15       -1.09      3.86 o 
   0  15   5        0.07        1.41      4.65 o 
   1  15   5        7.61        3.84      4.63 o 
   2  15   5      141.17      144.55     10.96 o 
   3  15   5       82.35       78.58     13.84 o 
  -2  16   5        0.30        1.36      4.76 o 
  -1  16   5        0.02       -2.03      4.86 o 
   0  16   5       28.28       25.08      5.89 o 
   1  16   5       26.91       31.53      7.23 o 
   2  16   5        0.01        6.15     11.27 o 
  -7   0   6       53.68       41.31      8.50 o 
  -6   0   6       70.31       77.10      8.44 o 
  -5   0   6        2.78        2.53      4.14 o 
  -4   0   6       60.45       50.18      2.81 o 
  -3   0   6       51.93       89.04      3.17 o 
  -2   0   6       41.59       28.12      2.43 o 
  -1   0   6      975.50      857.40      9.90 o 
   0   0   6      748.28      853.11      9.71 o 
   1   0   6     2508.44     2401.26     32.70 o 
   2   0   6       93.72      152.60      5.31 o 
   3   0   6       88.10       94.84      4.04 o 
   4   0   6       17.54       12.52      4.80 o 
   5   0   6      411.71      364.23     13.85 o 
   6   0   6       18.28       20.62      6.17 o 
   7   0   6       99.07      120.12     17.18 o 
  -7   1   6       31.13        9.58      4.99 o 
  -6   1   6        5.31        1.18      3.65 o 
  -5   1   6        1.06       -2.72      3.36 o 
  -4   1   6       35.30       37.27      1.83 o 
  -3   1   6      785.99      748.70      8.76 o 
  -2   1   6      195.07      222.70      3.10 o 
  -1   1   6      362.40      480.64      4.08 o 
   0   1   6      673.96      779.89      6.56 o 
   1   1   6      366.44      429.16      5.36 o 
   2   1   6     1101.11     1056.80     10.42 o 
   3   1   6      116.27      130.42      3.33 o 
   4   1   6        0.75        1.70      1.91 o 
   5   1   6       64.68       48.11      4.77 o 
   6   1   6        4.10        6.57      5.04 o 
   7   1   6        0.71       14.21      7.59 o 
  -7   2   6       18.89       18.82      5.76 o 
  -6   2   6        3.24       -1.72      3.53 o 
  -5   2   6       10.01       10.89      3.19 o 
  -4   2   6      116.00      115.46      4.44 o 
  -3   2   6        0.48       -1.02      1.02 o 
  -2   2   6     1090.63     1124.95     10.03 o 
  -1   2   6       20.92       25.04      1.18 o 
   0   2   6      513.48      501.21      5.03 o 
   1   2   6       93.51       95.87      2.74 o 
   2   2   6      270.63      292.37      4.74 o 
   3   2   6       59.02       66.68      2.89 o 
   4   2   6        4.92        1.03      2.19 o 
   5   2   6       42.63       31.06      4.31 o 
   6   2   6       45.07       39.63      9.86 o 
   7   2   6      126.68      122.50     10.34 o 
  -7   3   6        1.74       -4.36      5.83 o 
  -6   3   6        4.72        6.67      3.90 o 
  -5   3   6       12.99       10.27      2.89 o 
  -4   3   6        0.43        2.50      1.30 o 
  -3   3   6       16.43       20.76      1.37 o 
  -2   3   6       80.26       97.97      2.15 o 
  -1   3   6       98.57       79.33      1.86 o 
   0   3   6        0.05       14.32      1.30 o 
   1   3   6        4.59        4.11      1.37 o 
   2   3   6      815.46      784.20      8.25 o 
   3   3   6       66.91       76.27      2.88 o 
   4   3   6      310.05      284.54      7.21 o 
   5   3   6       28.17       27.17      4.29 o 
   6   3   6        4.12        6.74      6.38 o 
   7   3   6        2.38       -6.29      6.74 o 
  -7   4   6       72.79       82.93     10.87 o 
  -6   4   6        2.23        0.66      4.38 o 
  -5   4   6      122.35      127.67      4.93 o 
  -4   4   6       10.51        8.71      1.64 o 
  -3   4   6       14.37       10.01      1.28 o 
  -2   4   6       42.06       52.69      1.62 o 
  -1   4   6        2.27        2.20      0.80 o 
   0   4   6      105.58      100.04      2.50 o 
   1   4   6      546.56      509.79      5.92 o 
   2   4   6       73.36       74.74      2.52 o 
   3   4   6      419.40      432.78      7.04 o 
   4   4   6      120.74      122.58      4.84 o 
   5   4   6       56.27       75.77      6.22 o 
   6   4   6        1.32       -0.18      7.74 o 
   7   4   6        9.78        6.15     15.37 o 
  -7   5   6       26.61       31.00      7.43 o 
  -6   5   6        4.11       -1.54      4.77 o 
  -5   5   6        8.60        6.47      3.36 o 
  -4   5   6       59.33       66.09      3.04 o 
  -3   5   6      175.22      158.88      3.15 o 
  -2   5   6      240.84      248.69      5.45 o 
  -1   5   6       86.43       62.44      2.02 o 
   0   5   6      756.04      878.25      8.63 o 
   1   5   6      326.97      340.05      5.01 o 
   2   5   6      801.25      835.62      9.39 o 
   3   5   6      411.78      364.86      6.60 o 
   4   5   6      960.87      833.14     14.00 o 
   5   5   6        0.18       -1.91      4.14 o 
   6   5   6       66.30       88.40      9.95 o 
  -7   6   6       13.48       13.55      9.48 o 
  -6   6   6       79.73       87.41     11.74 o 
  -5   6   6       84.17       84.84     11.10 o 
  -4   6   6      125.52      131.74      4.12 o 
  -3   6   6       27.74       30.19      1.71 o 
  -2   6   6        0.88        2.12      1.26 o 
  -1   6   6        1.22        2.69      1.24 o 
   0   6   6       63.83       84.30      2.44 o 
   1   6   6       30.25       43.02      2.15 o 
   2   6   6        2.54        0.71      1.77 o 
   3   6   6      287.27      279.31      6.15 o 
   4   6   6        5.73        2.58      3.28 o 
   5   6   6        0.71        1.40      3.72 o 
   6   6   6        7.63       11.30      7.25 o 
  -7   7   6        1.71      -14.09     14.09 o 
  -6   7   6        0.63       14.46     10.00 o 
  -5   7   6       79.04       62.32      9.36 o 
  -4   7   6       65.64       69.19      5.23 o 
  -3   7   6      120.21      106.60      4.14 o 
  -2   7   6       84.22       92.10      2.78 o 
  -1   7   6      204.45      242.30      4.26 o 
   0   7   6       31.88       28.80      1.82 o 
   1   7   6      652.48      661.90      7.36 o 
   2   7   6        6.03        5.62      2.00 o 
   3   7   6       28.97       23.76      2.92 o 
   4   7   6      102.11       75.52      4.79 o 
   5   7   6        0.65        0.71      3.95 o 
   6   7   6      230.00      240.10     15.38 o 
  -6   8   6        0.74       -3.53      6.65 o 
  -5   8   6        2.08        3.14      4.77 o 
  -4   8   6       61.58       53.43      3.82 o 
  -3   8   6       81.31       75.59      3.28 o 
  -2   8   6      361.80      384.05      6.36 o 
  -1   8   6      238.52      242.26      5.41 o 
   0   8   6        0.35       -1.20      1.29 o 
   1   8   6      240.64      211.94      4.24 o 
   2   8   6      140.30      140.19      5.30 o 
   3   8   6      144.91      137.75      5.20 o 
   4   8   6       46.25       52.40      4.37 o 
   5   8   6       72.55       89.31      5.91 o 
   6   8   6       10.27        6.65      6.52 o 
  -6   9   6       80.73       74.37     10.47 o 
  -5   9   6        0.03       -4.92      4.92 o 
  -4   9   6       59.67       70.37      4.53 o 
  -3   9   6      424.65      414.11      7.27 o 
  -2   9   6       29.47       26.49      2.56 o 
  -1   9   6        3.38        1.25      1.50 o 
   0   9   6      223.01      216.31      5.12 o 
   1   9   6     2978.58     2804.98     25.55 o 
   2   9   6      194.31      166.33      5.58 o 
   3   9   6       13.06       11.59      3.13 o 
   4   9   6       13.11       21.01      3.66 o 
   5   9   6        0.01        0.32      3.93 o 
   6   9   6      254.08      360.23     25.62 o 
  -6  10   6        2.49        2.68      9.39 o 
  -5  10   6       35.63       29.08      6.23 o 
  -4  10   6      139.88      140.88      6.50 o 
  -3  10   6       83.46       75.60      3.80 o 
  -2  10   6      653.62      582.21      9.67 o 
  -1  10   6      166.44      165.49      5.23 o 
   0  10   6       47.90       47.60      3.08 o 
   1  10   6      191.52      183.58      5.83 o 
   2  10   6        0.19       -0.56      2.56 o 
   3  10   6       21.43       20.55      3.47 o 
   4  10   6       59.38       57.06      5.01 o 
   5  10   6       44.82       56.90      5.80 o 
  -5  11   6       36.53       32.51      7.44 o 
  -4  11   6      105.57       99.83      5.99 o 
  -3  11   6       36.53       47.94      3.46 o 
  -2  11   6      211.31      209.13      6.61 o 
  -1  11   6      381.92      359.55      7.84 o 
   0  11   6       84.70       80.19      4.02 o 
   1  11   6       89.26       84.54      4.42 o 
   2  11   6        4.36        3.60      2.95 o 
   3  11   6      206.45      219.96      7.87 o 
   4  11   6       92.33       95.66      7.92 o 
   5  11   6       21.88       24.99      5.32 o 
  -5  12   6        9.16        0.56      6.56 o 
  -4  12   6       42.70       45.58      5.64 o 
  -3  12   6        1.12        5.82      2.70 o 
  -2  12   6      136.52      133.86      5.51 o 
  -1  12   6        8.14       10.22      2.59 o 
   0  12   6       47.40       37.97      3.35 o 
   1  12   6       89.59       97.84      4.78 o 
   2  12   6       84.76       83.29      5.09 o 
   3  12   6       28.83       24.51      4.51 o 
   4  12   6        4.38        4.18      4.46 o 
  -4  13   6       19.75       13.43      4.97 o 
  -3  13   6        8.19       10.03      3.27 o 
  -2  13   6       54.67       53.65      4.08 o 
  -1  13   6        2.33       -0.37      2.47 o 
   0  13   6        0.08       -0.30      2.43 o 
   1  13   6       10.80        5.97      2.98 o 
   2  13   6       19.31       14.26      3.89 o 
   3  13   6       25.73       25.96      4.78 o 
   4  13   6       61.59       60.23      6.31 o 
  -4  14   6        0.94        3.00      7.15 o 
  -3  14   6        0.02       -0.74      4.10 o 
  -2  14   6       81.45       71.29      7.34 o 
  -1  14   6       25.21       15.81      4.39 o 
   0  14   6        3.81        0.72      4.14 o 
   1  14   6       12.02        6.62      4.56 o 
   2  14   6       21.72       30.72      5.18 o 
   3  14   6      122.18      139.55     13.60 o 
  -3  15   6        0.00        4.08      4.54 o 
  -2  15   6       67.24       68.82      6.24 o 
  -1  15   6        0.39        1.20      3.95 o 
   0  15   6      290.61      362.34     16.54 o 
   1  15   6        3.35       -4.38      4.38 o 
   2  15   6       45.43       43.80      6.05 o 
  -2  16   6       14.75        6.87     12.67 o 
  -1  16   6       49.44       35.52      6.79 o 
   0  16   6       36.98       29.02      6.06 o 
   1  16   6        0.33        1.31      5.84 o 
  -7   1   7        1.59       -3.71      4.57 o 
  -6   1   7       52.88       65.65      6.08 o 
  -5   1   7      167.50      151.77      6.85 o 
  -4   1   7       26.91       35.98      2.59 o 
  -3   1   7      154.04      188.76      3.76 o 
  -2   1   7     1926.39     1965.35     14.48 o 
  -1   1   7        8.26       18.82      1.13 o 
   0   1   7      188.21      170.24      3.59 o 
   1   1   7        5.83        0.04      1.39 o 
   2   1   7      154.05      134.18      3.75 o 
   3   1   7      600.93      617.54      7.29 o 
   4   1   7      365.33      307.74      8.85 o 
   5   1   7       28.44       25.47      5.09 o 
   6   1   7       12.10       17.15      5.14 o 
   7   1   7        0.85        7.69     10.51 o 
  -7   2   7      240.94      265.08     14.38 o 
  -6   2   7        0.82        0.40      3.62 o 
  -5   2   7       95.96      101.20      8.97 o 
  -4   2   7       16.80       17.85      1.88 o 
  -3   2   7     1607.84     1610.39     14.79 o 
  -2   2   7     1544.86     1684.63     13.83 o 
  -1   2   7       20.22       33.81      1.40 o 
   0   2   7      436.67      327.78      4.42 o 
   1   2   7      982.41      947.29      9.14 o 
   2   2   7       89.64       99.51      3.08 o 
   3   2   7        6.91        4.50      1.56 o 
   4   2   7       35.63       39.16      3.31 o 
   5   2   7      312.80      305.32     14.83 o 
   6   2   7       19.77       22.60      6.67 o 
   7   2   7       14.05       14.86     12.81 o 
  -7   3   7       69.39       75.36      9.08 o 
  -6   3   7       42.36       50.73      5.09 o 
  -5   3   7       17.67       30.05      3.48 o 
  -4   3   7       82.69       77.27      2.57 o 
  -3   3   7       16.08       13.61      1.39 o 
  -2   3   7      108.22      109.23      2.55 o 
  -1   3   7      317.26      316.04      3.90 o 
   0   3   7     2866.38     2812.51     21.58 o 
   1   3   7     1368.65     1472.19     13.32 o 
   2   3   7      136.22      129.00      3.99 o 
   3   3   7        2.13        0.94      1.84 o 
   4   3   7       27.01       19.11      3.11 o 
   5   3   7       28.45       30.37      4.39 o 
   6   3   7       31.53       20.74      7.56 o 
   7   3   7       31.38       32.79     16.91 o 
  -7   4   7       33.37       32.05      7.36 o 
  -6   4   7        0.01        1.27      4.41 o 
  -5   4   7      274.28      285.59      7.38 o 
  -4   4   7       89.33       95.83      2.73 o 
  -3   4   7       12.59       10.71      1.64 o 
  -2   4   7       11.95       13.45      1.35 o 
  -1   4   7       75.05       80.58      2.15 o 
   0   4   7      441.85      507.54      5.98 o 
   1   4   7      100.07      130.76      3.33 o 
   2   4   7      103.59      102.04      3.69 o 
   3   4   7        0.47        0.76      1.96 o 
   4   4   7       29.61       24.77      3.35 o 
   5   4   7       61.64       84.33      8.58 o 
   6   4   7       15.13       10.88      8.69 o 
  -7   5   7        0.30       -5.57      5.57 o 
  -6   5   7        1.91       -3.50      4.55 o 
  -5   5   7        1.41        0.08      2.76 o 
  -4   5   7      118.45      120.69      3.60 o 
  -3   5   7        3.16        5.03      1.60 o 
  -2   5   7       99.44       96.73      2.68 o 
  -1   5   7      142.28      128.61      3.10 o 
   0   5   7      254.99      238.54      4.32 o 
   1   5   7       75.11       76.28      2.74 o 
   2   5   7        2.28        1.49      1.45 o 
   3   5   7        1.48        2.15      2.37 o 
   4   5   7        0.19        0.56      2.51 o 
   5   5   7      114.07      135.68      8.39 o 
   6   5   7        1.13       -3.59      6.29 o 
  -7   6   7        4.61       -2.95      9.60 o 
  -6   6   7       10.58       11.29      5.25 o 
  -5   6   7       64.52       65.88      8.03 o 
  -4   6   7        4.76        4.37      1.86 o 
  -3   6   7      100.99       79.72      2.63 o 
  -2   6   7      153.46      173.89      3.88 o 
  -1   6   7        0.14       -0.53      1.22 o 
   0   6   7       69.38       57.11      2.40 o 
   1   6   7      877.60      775.97      9.37 o 
   2   6   7       22.10       25.48      2.41 o 
   3   6   7       90.61       62.87      3.89 o 
   4   6   7       54.92       50.58      4.35 o 
   5   6   7       23.08       31.19      5.32 o 
   6   6   7       11.34       -1.83      9.02 o 
  -6   7   7        3.47       -5.71      6.86 o 
  -5   7   7        4.45       12.69      4.87 o 
  -4   7   7        5.60        1.97      1.76 o 
  -3   7   7      115.04      113.51      3.70 o 
  -2   7   7       34.43       28.39      2.03 o 
  -1   7   7      446.10      435.88      5.83 o 
   0   7   7       40.54       47.69      2.36 o 
   1   7   7       29.71       32.65      2.31 o 
   2   7   7       69.05       59.59      3.24 o 
   3   7   7       16.11       18.78      3.14 o 
   4   7   7        2.51        7.06      3.06 o 
   5   7   7       19.63       29.25      5.10 o 
   6   7   7       67.68       80.54      8.28 o 
  -6   8   7       38.96       31.25      9.89 o 
  -5   8   7       74.81       71.31      7.72 o 
  -4   8   7       20.42       23.36      2.77 o 
  -3   8   7       44.69       40.42      2.74 o 
  -2   8   7       16.85       14.50      2.16 o 
  -1   8   7        8.38        9.23      1.88 o 
   0   8   7      322.62      331.03      5.50 o 
   1   8   7      909.74      881.86      9.51 o 
   2   8   7        8.56        6.04      2.30 o 
   3   8   7       52.47       46.92      3.74 o 
   4   8   7       45.75       56.03      5.92 o 
   5   8   7        4.82        8.67      3.83 o 
   6   8   7      373.02      469.69     35.21 o 
  -6   9   7        1.54        7.78      7.82 o 
  -5   9   7        1.83       -3.40      5.35 o 
  -4   9   7       73.24       77.83      4.79 o 
  -3   9   7      183.57      182.83      5.08 o 
  -2   9   7       18.45       17.89      2.36 o 
  -1   9   7       17.50       21.48      2.59 o 
   0   9   7       85.82       74.72      3.37 o 
   1   9   7       55.31       64.67      3.18 o 
   2   9   7       29.39       27.92      3.13 o 
   3   9   7        4.38       -0.89      2.67 o 
   4   9   7       27.22       30.32      4.25 o 
   5   9   7        1.04       -0.08      4.05 o 
  -6  10   7        0.27       -8.20      8.20 o 
  -5  10   7        0.00        4.65      5.92 o 
  -4  10   7        3.75        0.04      4.26 o 
  -3  10   7       45.86       47.24      3.32 o 
  -2  10   7       64.66       58.45      3.58 o 
  -1  10   7        1.90       -1.55      2.01 o 
   0  10   7       14.23       22.39      2.56 o 
   1  10   7      330.64      336.06      7.41 o 
   2  10   7        0.73       -0.51      2.66 o 
   3  10   7        5.39        5.00      3.13 o 
   4  10   7       85.49       96.96      6.73 o 
   5  10   7       29.65       23.06      4.71 o 
  -5  11   7        1.17       -5.70      5.70 o 
  -4  11   7       19.99       17.48      4.45 o 
  -3  11   7        0.10        1.14      2.20 o 
  -2  11   7       79.99       89.37      4.36 o 
  -1  11   7      171.79      178.82      5.66 o 
   0  11   7       11.15        7.61      2.39 o 
   1  11   7       47.73       49.33      4.05 o 
   2  11   7       35.83       30.51      3.82 o 
   3  11   7       42.08       41.19      4.88 o 
   4  11   7       44.74       42.94      5.45 o 
   5  11   7       36.15       21.85      5.50 o 
  -5  12   7      132.81      144.88     11.59 o 
  -4  12   7        7.40        8.80      4.59 o 
  -3  12   7        1.10        0.96      2.62 o 
  -2  12   7        6.46        8.71      2.66 o 
  -1  12   7        0.03       -2.18      2.18 o 
   0  12   7       48.11       65.37      4.24 o 
   1  12   7       29.58       35.32      4.14 o 
   2  12   7        2.59        0.12      3.35 o 
   3  12   7      292.96      305.69     11.37 o 
   4  12   7      272.41      305.16     15.71 o 
  -4  13   7       12.01       23.36      5.54 o 
  -3  13   7       10.64       10.59      4.34 o 
  -2  13   7       58.90       57.68      4.32 o 
  -1  13   7       28.30       30.78      3.48 o 
   0  13   7        1.11       -3.23      3.23 o 
   1  13   7        0.04        1.32      3.84 o 
   2  13   7        7.55        9.31      3.87 o 
   3  13   7        0.47        3.96      4.22 o 
   4  13   7       70.89       64.04      6.54 o 
  -4  14   7        1.50        4.78      8.28 o 
  -3  14   7        6.15        8.20      4.18 o 
  -2  14   7       10.82        7.31      3.97 o 
  -1  14   7       43.58       42.45      5.33 o 
   0  14   7        0.37       -3.10      4.26 o 
   1  14   7       51.20       55.08      5.97 o 
   2  14   7       18.92       26.88      4.44 o 
   3  14   7       84.47       86.59      7.66 o 
  -3  15   7       87.04       97.88      7.29 o 
  -2  15   7       23.51       23.36      5.10 o 
  -1  15   7        4.40        6.94      4.22 o 
   0  15   7      182.43      200.64     12.70 o 
   1  15   7       44.97       38.06      6.28 o 
   2  15   7       74.15       69.27      7.72 o 
  -2  16   7      187.89      173.71     34.33 o 
  -1  16   7       40.41       43.28      9.05 o 
   0  16   7        0.55       -3.34      6.03 o 
   1  16   7       46.08       53.67     18.19 o 
  -7   0   8        0.10       -0.71      6.50 o 
  -6   0   8      160.59      189.84     17.69 o 
  -5   0   8      167.01      180.87     11.84 o 
  -4   0   8      674.68      679.19     15.80 o 
  -3   0   8      173.56      153.53      5.28 o 
  -2   0   8     2263.16     2470.34     26.27 o 
  -1   0   8       54.68       51.71      2.73 o 
   0   0   8      528.72      466.02      8.60 o 
   1   0   8      733.12      728.84     12.70 o 
   2   0   8      164.01      160.28      6.44 o 
   3   0   8     3663.31     3595.20     38.60 o 
   4   0   8       20.05       10.01      3.23 o 
   5   0   8       28.65       34.04      7.46 o 
   6   0   8       70.40       63.66     10.21 o 
  -7   1   8        1.34       -4.54      4.54 o 
  -6   1   8        0.45        1.47      3.63 o 
  -5   1   8       28.71       34.58      4.11 o 
  -4   1   8       27.24       37.04      3.49 o 
  -3   1   8      144.78      165.70      3.95 o 
  -2   1   8     2517.27     2505.13     19.09 o 
  -1   1   8      325.62      367.69      4.43 o 
   0   1   8      831.02      848.91      8.44 o 
   1   1   8       45.48       38.43      2.29 o 
   2   1   8       49.34       57.23      2.83 o 
   3   1   8        0.11       -0.82      1.95 o 
   4   1   8       14.18       14.67      2.83 o 
   5   1   8      162.31      179.18      8.42 o 
   6   1   8       12.34        6.01      4.73 o 
  -7   2   8        4.12        1.16      6.16 o 
  -6   2   8        8.38        6.53      3.97 o 
  -5   2   8       19.81       19.29      3.75 o 
  -4   2   8       47.58       48.42      3.49 o 
  -3   2   8      610.79      604.19      7.62 o 
  -2   2   8      276.15      277.61      3.61 o 
  -1   2   8        2.05        2.13      0.96 o 
   0   2   8     1255.89     1266.93     11.44 o 
   1   2   8     1529.19     1676.57     16.64 o 
   2   2   8        5.13        2.11      1.76 o 
   3   2   8      233.62      214.44      4.71 o 
   4   2   8       76.53       65.83      4.26 o 
   5   2   8       80.77       90.82      8.02 o 
   6   2   8       29.99       25.20      6.87 o 
  -7   3   8       50.70       40.89      7.82 o 
  -6   3   8        9.81        0.10      3.60 o 
  -5   3   8        9.55        6.52      3.02 o 
  -4   3   8       22.73       17.31      2.57 o 
  -3   3   8       26.33       23.49      1.92 o 
  -2   3   8      180.56      183.54      3.67 o 
  -1   3   8       80.70       89.35      2.29 o 
   0   3   8       31.83       25.40      1.83 o 
   1   3   8      242.94      217.66      4.54 o 
   2   3   8      326.57      309.83      5.36 o 
   3   3   8      437.03      387.18      6.28 o 
   4   3   8       33.45       39.10      4.71 o 
   5   3   8       39.66       39.96      4.72 o 
   6   3   8       11.98        8.74      6.44 o 
  -7   4   8        2.07       -5.64      5.64 o 
  -6   4   8        9.44        5.58      5.29 o 
  -5   4   8        2.33        0.58      2.73 o 
  -4   4   8       51.40       45.15      2.58 o 
  -3   4   8      354.21      318.84      5.41 o 
  -2   4   8       38.87       62.16      2.33 o 
  -1   4   8      524.35      560.06      5.93 o 
   0   4   8        9.80        8.71      1.54 o 
   1   4   8      117.42      121.13      3.38 o 
   2   4   8      444.65      435.52      6.14 o 
   3   4   8      853.01      749.74     10.81 o 
   4   4   8      149.69      152.68      6.78 o 
   5   4   8       46.25       53.84      6.77 o 
   6   4   8      238.67      276.82     16.15 o 
  -7   5   8       15.22        6.47      6.23 o 
  -6   5   8       33.70       13.66      5.03 o 
  -5   5   8      156.20      160.14      6.90 o 
  -4   5   8        0.06       -1.50      1.50 o 
  -3   5   8      259.31      252.44      4.43 o 
  -2   5   8       64.43       77.00      2.53 o 
  -1   5   8       41.66       34.11      1.80 o 
   0   5   8      204.57      206.78      4.19 o 
   1   5   8       86.31       75.87      3.07 o 
   2   5   8       84.46       78.52      3.04 o 
   3   5   8       93.21      100.53      4.43 o 
   4   5   8       14.78       18.09      3.17 o 
   5   5   8        0.20       -1.80      5.73 o 
   6   5   8        0.00        2.14      7.12 o 
  -7   6   8       19.16       10.47     13.32 o 
  -6   6   8       25.29       14.49      5.37 o 
  -5   6   8      196.45      190.56      9.13 o 
  -4   6   8        5.35        7.63      1.91 o 
  -3   6   8       57.86       55.73      2.63 o 
  -2   6   8      131.29      135.81      3.36 o 
  -1   6   8      247.70      270.75      4.99 o 
   0   6   8      212.18      193.47      4.07 o 
   1   6   8        0.73       -1.71      1.71 o 
   2   6   8      840.41      775.90      9.65 o 
   3   6   8      167.66      185.60      6.17 o 
   4   6   8        3.66       -2.66      2.66 o 
   5   6   8       24.91       21.81      5.80 o 
   6   6   8       65.40       75.80     12.06 o 
  -6   7   8       57.70       65.99     11.19 o 
  -5   7   8      146.42      145.69      6.79 o 
  -4   7   8       15.15       11.59      2.94 o 
  -3   7   8       53.51       48.00      2.71 o 
  -2   7   8       25.26       29.59      2.32 o 
  -1   7   8      148.71      147.89      3.90 o 
   0   7   8        0.14        1.43      1.74 o 
   1   7   8       14.12       11.27      1.81 o 
   2   7   8      139.95      140.45      4.61 o 
   3   7   8        0.00        2.35      2.82 o 
   4   7   8       88.17      102.17      6.09 o 
   5   7   8       50.71       68.48      8.81 o 
   6   7   8       12.08       18.92      8.51 o 
  -6   8   8        2.48       -0.27      7.42 o 
  -5   8   8       24.77       20.62      5.50 o 
  -4   8   8       71.30       64.69      4.79 o 
  -3   8   8        4.10        8.01      2.03 o 
  -2   8   8        4.89        1.35      1.62 o 
  -1   8   8        0.16        1.76      1.70 o 
   0   8   8        0.96        2.34      1.73 o 
   1   8   8      118.14       98.66      3.66 o 
   2   8   8       81.65       73.69      3.95 o 
   3   8   8        0.09       -0.95      2.63 o 
   4   8   8      246.32      233.59      8.13 o 
   5   8   8        2.49        7.40      3.96 o 
   6   8   8        5.80        2.05     10.76 o 
  -6   9   8       30.85       33.85      8.97 o 
  -5   9   8       28.47       30.92      4.83 o 
  -4   9   8       92.87       91.07      5.90 o 
  -3   9   8        2.28        3.09      2.33 o 
  -2   9   8      110.61      106.88      4.31 o 
  -1   9   8      163.51      157.16      4.76 o 
   0   9   8       35.76       49.46      3.25 o 
   1   9   8       89.42       93.62      3.77 o 
   2   9   8       49.75       50.99      3.79 o 
   3   9   8        4.19        4.95      2.98 o 
   4   9   8       49.65       57.15      5.19 o 
   5   9   8       22.84       20.54      4.58 o 
  -6  10   8        0.55      -14.35     14.35 o 
  -5  10   8      177.30      201.91     13.22 o 
  -4  10   8       18.02       15.12      4.17 o 
  -3  10   8       19.57       18.96      2.73 o 
  -2  10   8        0.00       -0.21      2.06 o 
  -1  10   8       52.05       50.05      3.42 o 
   0  10   8       52.82       56.88      3.66 o 
   1  10   8       13.09       12.26      2.44 o 
   2  10   8      707.76      707.55     12.89 o 
   3  10   8        2.19        5.14      3.12 o 
   4  10   8      127.48      127.68      7.32 o 
   5  10   8        0.43        4.92      4.01 o 
  -5  11   8        5.97        2.14      6.24 o 
  -4  11   8        8.41        5.56      4.18 o 
  -3  11   8        4.25        2.19      2.30 o 
  -2  11   8       62.91       64.45      3.92 o 
  -1  11   8      171.41      174.62      6.05 o 
   0  11   8       73.55       63.02      3.85 o 
   1  11   8       10.57       10.93      2.95 o 
   2  11   8        6.92        9.99      3.27 o 
   3  11   8       12.41       11.67      4.07 o 
   4  11   8        5.42        5.06      4.41 o 
   5  11   8       24.11        0.83     16.14 o 
  -5  12   8       12.96        7.79      7.62 o 
  -4  12   8        0.48       -4.23      4.23 o 
  -3  12   8        8.95       10.31      3.01 o 
  -2  12   8      111.16      104.12      5.11 o 
  -1  12   8        2.79        1.45      2.49 o 
   0  12   8        7.82       13.97      3.01 o 
   1  12   8        0.17        4.48      2.89 o 
   2  12   8        4.82        3.84      3.59 o 
   3  12   8       10.76       14.91      4.40 o 
   4  12   8        0.74        1.30      4.66 o 
  -4  13   8        0.43       -2.61      4.77 o 
  -3  13   8       22.68       13.81      4.26 o 
  -2  13   8       13.93       16.24      3.24 o 
  -1  13   8       13.43       16.53      3.19 o 
   0  13   8       30.78       30.49      3.87 o 
   1  13   8       46.57       48.39      5.79 o 
   2  13   8        9.68        8.57      4.32 o 
   3  13   8        1.14        6.37      4.87 o 
   4  13   8        5.81       14.35     12.81 o 
  -4  14   8        0.93       -8.71     13.84 o 
  -3  14   8        3.22        9.49      4.31 o 
  -2  14   8        2.14        0.60      3.87 o 
  -1  14   8       10.99       10.72      4.71 o 
   0  14   8       79.46       85.09      7.07 o 
   1  14   8       13.56       21.06      6.43 o 
   2  14   8      209.54      223.70      9.97 o 
   3  14   8       31.60       27.26      6.72 o 
  -2  15   8        1.63        4.08      5.17 o 
  -1  15   8       51.92       51.70      5.71 o 
   0  15   8        9.35        7.55      5.30 o 
   1  15   8        7.79        7.26      5.54 o 
   2  15   8       54.13       44.62      9.90 o 
  -1  16   8       23.38       10.35     11.94 o 
   0  16   8       31.13       20.11     17.42 o 
  -7   1   9        1.33        0.75      5.76 o 
  -6   1   9        6.77        6.74      4.06 o 
  -5   1   9        9.02        2.24      3.28 o 
  -4   1   9       89.93      106.03      5.29 o 
  -3   1   9       23.37       24.00      1.94 o 
  -2   1   9       23.03       21.73      1.32 o 
  -1   1   9       24.54       28.96      1.88 o 
   0   1   9       10.74       18.51      1.88 o 
   1   1   9       95.61       89.16      3.29 o 
   2   1   9      403.50      389.29      6.75 o 
   3   1   9     1288.13     1230.58     13.23 o 
   4   1   9       96.21       97.96      4.61 o 
   5   1   9      124.90      139.52      8.53 o 
   6   1   9        4.31        4.97      5.06 o 
  -7   2   9        3.02       -4.80      5.92 o 
  -6   2   9       22.28       19.89      4.43 o 
  -5   2   9       17.53       15.23      3.66 o 
  -4   2   9      339.32      342.03      8.64 o 
  -3   2   9       56.45       68.33      2.81 o 
  -2   2   9      127.97      123.81      2.58 o 
  -1   2   9      104.76      111.78      2.68 o 
   0   2   9      112.08       91.85      2.92 o 
   1   2   9      266.29      286.65      5.29 o 
   2   2   9       37.71       49.68      2.77 o 
   3   2   9       34.46       27.38      2.66 o 
   4   2   9        1.53       -1.53      2.97 o 
   5   2   9        0.08        1.55      3.27 o 
   6   2   9      110.21      116.22      8.22 o 
  -7   3   9        0.68       -3.39      7.62 o 
  -6   3   9        0.03        1.94      4.51 o 
  -5   3   9        0.42       -0.79      2.93 o 
  -4   3   9       73.80       66.33      3.97 o 
  -3   3   9      287.05      353.39      5.13 o 
  -2   3   9       62.00       54.37      2.39 o 
  -1   3   9        7.69        6.97      1.20 o 
   0   3   9      344.41      352.14      4.96 o 
   1   3   9        5.02        6.62      1.94 o 
   2   3   9       40.20       31.15      2.59 o 
   3   3   9      420.67      398.00      6.71 o 
   4   3   9       10.84       10.10      3.40 o 
   5   3   9       32.46       38.99      5.07 o 
   6   3   9      349.43      323.62     16.02 o 
  -7   4   9        7.59       -0.20      6.11 o 
  -6   4   9        0.36       -4.98      4.99 o 
  -5   4   9       36.64       36.60      4.02 o 
  -4   4   9        3.98       -0.35      2.14 o 
  -3   4   9      111.00      122.62      4.04 o 
  -2   4   9        4.34        0.60      1.27 o 
  -1   4   9      110.65      100.48      2.87 o 
   0   4   9       14.74        8.67      1.69 o 
   1   4   9      197.75      192.29      4.81 o 
   2   4   9       29.16       32.18      2.60 o 
   3   4   9       15.72       12.16      2.57 o 
   4   4   9       59.50       52.47      4.85 o 
   5   4   9        1.62        6.49      4.31 o 
   6   4   9       70.77       77.78      9.25 o 
  -7   5   9        1.19       -6.59      6.59 o 
  -6   5   9       28.41       14.32      5.28 o 
  -5   5   9       31.08       29.38      4.37 o 
  -4   5   9        6.52        7.04      2.33 o 
  -3   5   9      137.10      150.04      5.17 o 
  -2   5   9      345.38      321.29      5.16 o 
  -1   5   9        5.07        6.74      1.51 o 
   0   5   9       13.23       17.16      2.10 o 
   1   5   9       11.08        4.85      1.98 o 
   2   5   9       33.19       34.43      2.52 o 
   3   5   9        9.54        3.63      2.47 o 
   4   5   9        5.24       10.12      3.57 o 
   5   5   9       95.30       99.74      8.78 o 
   6   5   9        0.36        6.85      7.11 o 
  -6   6   9       82.35       97.24      8.84 o 
  -5   6   9       50.42       54.78      6.07 o 
  -4   6   9      140.33      148.46      5.19 o 
  -3   6   9      221.17      236.11      5.11 o 
  -2   6   9       14.75       15.56      2.05 o 
  -1   6   9        6.73        5.37      1.64 o 
   0   6   9      188.93      179.12      4.12 o 
   1   6   9        1.11        2.18      1.94 o 
   2   6   9      592.47      552.66      7.68 o 
   3   6   9      259.18      241.16      6.89 o 
   4   6   9        0.11        0.90      2.88 o 
   5   6   9        0.40        0.26      5.34 o 
   6   6   9        0.03        4.06      8.38 o 
  -6   7   9       84.92      105.23     13.21 o 
  -5   7   9      189.89      159.59      7.20 o 
  -4   7   9        9.53        9.85      2.62 o 
  -3   7   9      294.90      284.15      5.91 o 
  -2   7   9      400.98      374.71      6.37 o 
  -1   7   9      368.95      382.36      6.52 o 
   0   7   9      781.98      753.45      8.67 o 
   1   7   9       43.38       55.68      3.03 o 
   2   7   9       64.30       61.17      3.48 o 
   3   7   9        4.08        1.48      2.94 o 
   4   7   9        8.66       -1.52      3.06 o 
   5   7   9       34.12       46.43      8.66 o 
   6   7   9       32.68       31.26     12.30 o 
  -6   8   9        0.62       -7.21      7.21 o 
  -5   8   9       74.80       82.26      6.23 o 
  -4   8   9       62.27       70.64      4.68 o 
  -3   8   9      186.94      173.47      5.03 o 
  -2   8   9       78.81       86.36      3.81 o 
  -1   8   9      239.02      234.33      5.66 o 
   0   8   9     1158.87     1143.35     13.03 o 
   1   8   9      272.81      224.34      6.04 o 
   2   8   9       32.63       33.12      3.34 o 
   3   8   9        6.54        2.08      2.95 o 
   4   8   9       84.04       91.73      5.93 o 
   5   8   9      101.68      112.31      7.83 o 
  -6   9   9        1.29       -5.71      8.06 o 
  -5   9   9       39.13       31.12      5.13 o 
  -4   9   9       16.11       21.29      4.60 o 
  -3   9   9       92.84       92.97      4.52 o 
  -2   9   9        1.06        2.09      1.95 o 
  -1   9   9       19.89       19.61      2.63 o 
   0   9   9       44.12       49.23      3.36 o 
   1   9   9      188.73      180.81      5.63 o 
   2   9   9       15.92       13.17      3.06 o 
   3   9   9       11.22       23.07      3.66 o 
   4   9   9       69.13       69.97      5.91 o 
   5   9   9        0.71        2.96      4.26 o 
  -5  10   9       21.39       19.81      7.56 o 
  -4  10   9        6.55        7.99      4.08 o 
  -3  10   9        6.03        3.80      2.42 o 
  -2  10   9      137.55      134.34      5.42 o 
  -1  10   9       62.02       58.17      3.68 o 
   0  10   9      136.87      139.71      5.43 o 
   1  10   9       20.79       20.62      2.86 o 
   2  10   9       36.12       35.13      4.15 o 
   3  10   9       12.33       20.13      4.12 o 
   4  10   9        4.63        4.01      4.27 o 
   5  10   9       80.28       75.65     14.26 o 
  -5  11   9      171.69      163.95     12.03 o 
  -4  11   9       46.36       41.87      6.33 o 
  -3  11   9       58.61       53.27      3.85 o 
  -2  11   9        0.26       -2.11      2.11 o 
  -1  11   9       18.53       21.58      3.08 o 
   0  11   9      214.22      221.34      6.91 o 
   1  11   9       12.20       13.04      3.28 o 
   2  11   9       22.67       15.47      3.89 o 
   3  11   9       27.34       25.48      4.29 o 
   4  11   9        3.99       -0.03      4.47 o 
  -4  12   9       67.62       68.88      6.58 o 
  -3  12   9       44.01       52.80      4.47 o 
  -2  12   9        8.97       10.59      2.92 o 
  -1  12   9       16.47       11.91      2.99 o 
   0  12   9       83.36       90.52      5.60 o 
   1  12   9        8.74        6.83      3.30 o 
   2  12   9       31.96       31.53      4.82 o 
   3  12   9      212.28      225.97     12.20 o 
   4  12   9      128.62      141.17     10.05 o 
  -4  13   9       21.34       22.95      5.89 o 
  -3  13   9      233.56      227.82      9.76 o 
  -2  13   9        3.48       -0.84      2.98 o 
  -1  13   9        1.55       -3.04      3.04 o 
   0  13   9       17.99       11.46      5.11 o 
   1  13   9        6.41        3.98      4.28 o 
   2  13   9        7.33       12.35      4.30 o 
   3  13   9       86.57       88.89      7.73 o 
  -3  14   9        0.22        1.30      4.74 o 
  -2  14   9        4.64        0.67      3.90 o 
  -1  14   9       73.73       79.59      6.43 o 
   0  14   9       19.09        9.12      5.50 o 
   1  14   9       13.15       13.59      5.04 o 
   2  14   9       52.67       50.47      5.86 o 
  -2  15   9       21.75       15.44      6.32 o 
  -1  15   9        1.55        1.53      4.23 o 
   0  15   9       36.85       30.45      5.96 o 
   1  15   9       60.15       63.33      8.50 o 
  -7   0  10       26.37       30.28      8.36 o 
  -6   0  10       39.41       48.14      8.10 o 
  -5   0  10       13.67        5.57      5.09 o 
  -4   0  10       47.30       36.99      6.01 o 
  -3   0  10      280.08      273.90      8.62 o 
  -2   0  10      395.50      392.86      7.46 o 
  -1   0  10       55.72       54.66      3.55 o 
   0   0  10     1008.50      985.86     15.17 o 
   1   0  10      574.82      573.31     11.95 o 
   2   0  10      380.03      409.99     10.31 o 
   3   0  10      116.72      105.16      5.81 o 
   4   0  10       14.76       15.95      3.82 o 
   5   0  10        0.64       -2.32      7.38 o 
   6   0  10       14.96        0.22      8.24 o 
  -7   1  10        0.27        0.94      5.12 o 
  -6   1  10       16.41       22.51      5.65 o 
  -5   1  10        3.70        3.53      4.32 o 
  -4   1  10        1.06       -0.02      2.71 o 
  -3   1  10      109.98      129.45      4.41 o 
  -2   1  10      183.24      157.44      4.00 o 
  -1   1  10       32.13       34.28      2.10 o 
   0   1  10      233.98      213.63      4.63 o 
   1   1  10      345.15      296.13      5.83 o 
   2   1  10       15.84       10.07      2.49 o 
   3   1  10       73.74       66.24      3.56 o 
   4   1  10      238.02      226.82      6.20 o 
   5   1  10       46.29       40.13      6.06 o 
   6   1  10       66.96       65.66      8.02 o 
  -7   2  10        0.73       -4.32      5.92 o 
  -6   2  10        3.05        3.13      3.96 o 
  -5   2  10       25.59       29.38      4.21 o 
  -4   2  10        2.80        2.27      2.79 o 
  -3   2  10      320.98      316.87      6.99 o 
  -2   2  10       41.32       44.88      1.82 o 
  -1   2  10      242.10      227.83      4.06 o 
   0   2  10       73.77       73.88      2.93 o 
   1   2  10      150.74      157.45      4.36 o 
   2   2  10       45.32       50.02      3.30 o 
   3   2  10        2.24        1.87      2.37 o 
   4   2  10        3.60        3.05      3.45 o 
   5   2  10        2.57        2.48      3.96 o 
   6   2  10       59.80       52.38      7.17 o 
  -7   3  10        0.38       -2.53      5.94 o 
  -6   3  10        0.59       -0.66      3.78 o 
  -5   3  10       13.31       13.21      5.58 o 
  -4   3  10       33.68       28.75      3.41 o 
  -3   3  10      132.51      130.14      4.92 o 
  -2   3  10        7.34        4.24      1.64 o 
  -1   3  10       40.95       41.52      2.00 o 
   0   3  10       12.57       20.09      1.88 o 
   1   3  10      910.95      843.29     10.04 o 
   2   3  10       54.26       46.88      2.93 o 
   3   3  10       57.61       53.93      3.55 o 
   4   3  10       22.89       20.46      4.07 o 
   5   3  10        4.03        0.23      3.96 o 
   6   3  10        8.41        3.70      6.83 o 
  -7   4  10        5.44        5.22      6.37 o 
  -6   4  10        4.53       -1.17      4.95 o 
  -5   4  10        0.35        2.44      3.10 o 
  -4   4  10       27.20       24.71      3.30 o 
  -3   4  10       14.60       13.33      2.00 o 
  -2   4  10       61.05       58.34      2.66 o 
  -1   4  10      205.28      205.54      5.15 o 
   0   4  10       56.31       49.08      2.47 o 
   1   4  10      153.39      155.78      4.46 o 
   2   4  10      166.01      152.87      5.01 o 
   3   4  10        0.06       -1.79      2.13 o 
   4   4  10        6.22        2.19      3.65 o 
   5   4  10       12.33       17.18      5.10 o 
   6   4  10       19.06       17.95      7.89 o 
  -6   5  10       45.31       49.61      7.40 o 
  -5   5  10        1.97        3.40      3.20 o 
  -4   5  10        1.76        0.43      2.35 o 
  -3   5  10       44.01       44.72      2.89 o 
  -2   5  10       21.73       27.59      2.21 o 
  -1   5  10      140.63      135.39      3.54 o 
   0   5  10      268.95      234.15      4.69 o 
   1   5  10      634.88      591.67      9.72 o 
   2   5  10      232.32      188.73      4.97 o 
   3   5  10      272.28      234.78      6.94 o 
   4   5  10       18.27       21.55      4.35 o 
   5   5  10       55.05       68.66      6.86 o 
   6   5  10        7.84        7.78      8.79 o 
  -6   6  10       52.33       45.64      7.40 o 
  -5   6  10       42.57       41.52      5.82 o 
  -4   6  10        4.50       -1.31      2.47 o 
  -3   6  10        2.48        0.75      1.71 o 
  -2   6  10        7.17        8.55      2.01 o 
  -1   6  10        1.57        5.12      1.69 o 
   0   6  10       32.89       33.05      2.51 o 
   1   6  10       43.85       47.04      3.02 o 
   2   6  10      152.61      147.61      4.83 o 
   3   6  10        0.96       -1.81      2.65 o 
   4   6  10        6.06        6.16      3.28 o 
   5   6  10       22.98       17.04      6.53 o 
  -6   7  10        0.00       -6.30      7.09 o 
  -5   7  10        4.77        4.30      3.60 o 
  -4   7  10       13.94       19.11      3.11 o 
  -3   7  10       14.98       18.11      2.25 o 
  -2   7  10       28.81       24.91      2.49 o 
  -1   7  10       27.70       19.27      2.50 o 
   0   7  10      234.00      245.48      5.32 o 
   1   7  10        1.03       -1.29      2.13 o 
   2   7  10      302.47      275.03      7.30 o 
   3   7  10       48.84       33.87      3.87 o 
   4   7  10        0.07        2.09      3.20 o 
   5   7  10      412.85      471.94     15.46 o 
  -6   8  10        2.30        4.64      7.98 o 
  -5   8  10        0.01       -0.73      3.83 o 
  -4   8  10        1.15        3.82      2.84 o 
  -3   8  10        4.22        4.87      2.06 o 
  -2   8  10       65.03       60.82      3.72 o 
  -1   8  10        2.30        1.81      2.20 o 
   0   8  10      325.20      297.31      5.59 o 
   1   8  10       81.01       80.46      3.89 o 
   2   8  10      148.99      162.27      7.59 o 
   3   8  10        4.01        1.26      3.91 o 
   4   8  10       21.11       25.66      4.18 o 
   5   8  10        0.38        1.66      5.80 o 
  -6   9  10        4.35        7.17     14.86 o 
  -5   9  10        0.69       -1.47      4.20 o 
  -4   9  10       80.02       84.84      7.18 o 
  -3   9  10      119.53      113.72      5.33 o 
  -2   9  10       44.44       47.37      3.48 o 
  -1   9  10       22.44       24.80      3.14 o 
   0   9  10     1234.41     1175.13     14.45 o 
   1   9  10       15.87       18.79      2.75 o 
   2   9  10        5.91       -2.43      2.89 o 
   3   9  10       45.92       54.40      4.81 o 
   4   9  10       20.83       21.56      6.05 o 
   5   9  10      408.92      419.25     24.84 o 
  -5  10  10        3.65        8.69      6.07 o 
  -4  10  10        2.55       -0.86      4.50 o 
  -3  10  10       81.34       77.05      4.55 o 
  -2  10  10       63.39       59.82      4.17 o 
  -1  10  10       48.50       48.15      3.90 o 
   0  10  10      408.00      402.32      8.43 o 
   1  10  10       17.16       17.26      2.88 o 
   2  10  10       31.97       33.87      4.17 o 
   3  10  10       65.45       75.33      5.76 o 
   4  10  10       57.51       74.87      6.73 o 
  -5  11  10       19.09       23.61      6.26 o 
  -4  11  10       20.80       12.58      4.77 o 
  -3  11  10       43.75       51.19      4.24 o 
  -2  11  10        4.30        2.62      2.53 o 
  -1  11  10       50.43       52.69      4.23 o 
   0  11  10        9.81       15.20      3.23 o 
   1  11  10       27.48       28.58      3.24 o 
   2  11  10      150.44      162.40      7.42 o 
   3  11  10      132.06      132.81      7.93 o 
   4  11  10       37.38       39.30      5.91 o 
  -4  12  10        1.05        2.78      4.70 o 
  -3  12  10       80.15       93.81      5.76 o 
  -2  12  10       10.33       11.92      3.16 o 
  -1  12  10        4.54        1.39      3.31 o 
   0  12  10       58.38       70.64      5.75 o 
   1  12  10        6.51        0.01      4.13 o 
   2  12  10       10.76        3.64      4.02 o 
   3  12  10        0.28       -0.86      3.79 o 
  -4  13  10        2.82        5.42      8.44 o 
  -3  13  10        9.51        7.79      4.35 o 
  -2  13  10        1.69        2.50      3.37 o 
  -1  13  10        0.37        3.03      4.03 o 
   0  13  10       31.75       32.08      4.81 o 
   1  13  10       75.34       73.54      6.74 o 
   2  13  10       11.99        7.93      4.48 o 
   3  13  10        0.01        6.82      5.51 o 
  -3  14  10       40.53       53.25      6.59 o 
  -2  14  10        0.12       -3.36      4.36 o 
  -1  14  10       76.50       72.11      7.33 o 
   0  14  10        2.46       -4.51      4.51 o 
   1  14  10        2.86       -0.72      5.91 o 
   2  14  10       92.06       90.57      8.50 o 
  -2  15  10        1.92       -7.17     22.03 o 
  -1  15  10       90.82      110.68      8.42 o 
   0  15  10        0.35       -5.52      5.73 o 
   1  15  10       10.62       12.57     10.83 o 
  -7   1  11       53.77       61.10      7.57 o 
  -6   1  11       64.58       49.10      5.71 o 
  -5   1  11       38.88       49.35      5.19 o 
  -4   1  11       11.37        9.56      3.48 o 
  -3   1  11       26.00       28.58      2.58 o 
  -2   1  11       15.59       19.60      1.41 o 
  -1   1  11       17.21       14.08      1.87 o 
   0   1  11        0.14        0.25      1.73 o 
   1   1  11       12.34       13.24      2.46 o 
   2   1  11      685.58      683.85      9.83 o 
   3   1  11      156.67      156.28      5.60 o 
   4   1  11       59.08       58.06      4.13 o 
   5   1  11       62.71       57.83      7.02 o 
   6   1  11        1.45        4.79      7.55 o 
  -7   2  11       12.91        9.52      6.37 o 
  -6   2  11        4.45        4.37      4.11 o 
  -5   2  11        0.76        1.07      3.41 o 
  -4   2  11      440.48      498.53     13.96 o 
  -3   2  11      501.55      458.18      9.90 o 
  -2   2  11        8.02        0.67      1.48 o 
  -1   2  11      119.42      110.25      3.16 o 
   0   2  11      270.83      284.24      5.35 o 
   1   2  11       52.32       49.09      3.14 o 
   2   2  11      237.47      226.77      6.61 o 
   3   2  11       80.93       78.73      4.29 o 
   4   2  11      113.35      120.26      6.55 o 
   5   2  11      166.49      176.43      8.18 o 
   6   2  11       52.82       43.47      9.02 o 
  -7   3  11       36.30       42.70      8.24 o 
  -6   3  11        0.53       -2.76      4.43 o 
  -5   3  11       11.07       12.89      3.87 o 
  -4   3  11       53.88       42.40      4.24 o 
  -3   3  11      170.72      170.70      5.68 o 
  -2   3  11      141.92      155.78      4.18 o 
  -1   3  11      276.83      295.48      4.51 o 
   0   3  11      380.42      365.22      5.80 o 
   1   3  11       42.08       37.23      2.91 o 
   2   3  11        0.73       -1.92      1.92 o 
   3   3  11       12.45        8.35      2.71 o 
   4   3  11      201.60      249.40     11.43 o 
   5   3  11       44.90       39.04      5.60 o 
   6   3  11       71.34       37.15     11.60 o 
  -6   4  11       66.16       81.83      8.70 o 
  -5   4  11        0.69       -2.83      3.16 o 
  -4   4  11       24.86       21.87      4.52 o 
  -3   4  11        8.90       12.18      2.44 o 
  -2   4  11       20.01       23.38      1.99 o 
  -1   4  11      555.41      567.99      8.20 o 
   0   4  11      121.95      143.54      3.91 o 
   1   4  11       23.47       24.19      2.56 o 
   2   4  11       18.45       16.04      2.55 o 
   3   4  11       22.90       23.35      2.91 o 
   4   4  11       15.93       13.89      4.47 o 
   5   4  11       44.76       48.50      6.27 o 
   6   4  11       14.08       22.55     19.47 o 
  -6   5  11        0.03       -3.80      5.30 o 
  -5   5  11       17.63       11.65      3.68 o 
  -4   5  11       15.17        5.39      2.75 o 
  -3   5  11       83.99       80.44      3.63 o 
  -2   5  11        0.00        0.61      1.49 o 
  -1   5  11       57.60       73.81      3.05 o 
   0   5  11       53.22       48.51      2.82 o 
   1   5  11       21.93       24.03      2.62 o 
   2   5  11        0.85        0.90      2.23 o 
   3   5  11       23.69       29.69      3.51 o 
   4   5  11      119.11      128.80      8.82 o 
   5   5  11        0.88        1.11      4.81 o 
  -6   6  11       54.07       51.41      7.46 o 
  -5   6  11        2.49        7.88      4.77 o 
  -4   6  11        4.73        9.40      3.08 o 
  -3   6  11        1.14        1.10      1.90 o 
  -2   6  11        3.94        4.53      1.81 o 
  -1   6  11       56.45       50.98      3.20 o 
   0   6  11      226.09      227.49      5.09 o 
   1   6  11       18.00       16.16      2.55 o 
   2   6  11       38.76       37.73      3.11 o 
   3   6  11       85.16       74.01      4.87 o 
   4   6  11        2.71        2.59      3.55 o 
   5   6  11       38.28       68.04      7.44 o 
  -6   7  11        6.51       12.09      5.94 o 
  -5   7  11        1.97        7.18      5.48 o 
  -4   7  11       23.89       14.71      3.20 o 
  -3   7  11       91.37       88.90      4.22 o 
  -2   7  11      104.78      109.53      4.67 o 
  -1   7  11       23.09       19.70      2.71 o 
   0   7  11       44.87       59.32      3.11 o 
   1   7  11      101.91      109.15      4.20 o 
   2   7  11        0.09       -0.30      2.48 o 
   3   7  11      188.80      180.86      7.03 o 
   4   7  11       23.35       28.75      4.23 o 
   5   7  11        2.44        2.52     10.60 o 
  -6   8  11        7.33        3.07     15.37 o 
  -5   8  11       40.07       54.27      5.78 o 
  -4   8  11       44.90       34.30      4.63 o 
  -3   8  11        0.34       -0.16      2.34 o 
  -2   8  11        4.06        2.94      2.35 o 
  -1   8  11      114.80      115.05      4.96 o 
   0   8  11       83.85       84.28      3.73 o 
   1   8  11       10.12        6.36      2.57 o 
   2   8  11        0.13       -2.65      2.65 o 
   3   8  11       68.69       71.82      5.10 o 
   4   8  11       46.61       56.00      4.81 o 
   5   8  11      433.33      499.49     20.03 o 
  -5   9  11        5.21        8.88      5.89 o 
  -4   9  11       34.65       36.71      4.24 o 
  -3   9  11       16.44       15.14      3.41 o 
  -2   9  11       12.70       10.77      2.77 o 
  -1   9  11       50.55       51.96      3.91 o 
   0   9  11       72.98       79.01      5.54 o 
   1   9  11       12.51        5.10      2.52 o 
   2   9  11        4.53        9.15      3.31 o 
   3   9  11        3.87        2.23      3.73 o 
   4   9  11       15.85       23.56      5.40 o 
  -5  10  11        1.71        5.75      5.07 o 
  -4  10  11       22.16       31.82      5.27 o 
  -3  10  11        6.09        4.28      3.63 o 
  -2  10  11        0.08        0.35      2.61 o 
  -1  10  11       32.20       22.36      3.36 o 
   0  10  11       36.15       38.82      3.84 o 
   1  10  11        6.72        5.80      2.88 o 
   2  10  11        3.50        2.96      3.77 o 
   3  10  11        0.36        4.45      4.02 o 
   4  10  11       37.43       43.68      7.73 o 
  -4  11  11        0.01       -4.18      4.18 o 
  -3  11  11        6.60        1.04      3.59 o 
  -2  11  11       61.99       74.33      4.77 o 
  -1  11  11       25.85       31.91      3.97 o 
   0  11  11       29.43       45.74      4.42 o 
   1  11  11      154.12      151.19      6.02 o 
   2  11  11        1.02        0.51      3.93 o 
   3  11  11       17.83       20.63      4.49 o 
   4  11  11       16.65        2.88      9.95 o 
  -4  12  11        7.07       -1.55      4.66 o 
  -3  12  11       13.93       20.32      4.73 o 
  -2  12  11       15.20        8.74      3.35 o 
  -1  12  11       73.70       86.79      5.49 o 
   0  12  11        0.08       -1.89      3.80 o 
   1  12  11       16.25       18.05      4.81 o 
   2  12  11      214.91      230.54     11.53 o 
   3  12  11      224.21      245.31     13.39 o 
  -3  13  11       40.27       25.31      5.35 o 
  -2  13  11       16.67       16.81      4.57 o 
  -1  13  11        0.54       -1.19      4.13 o 
   0  13  11        1.25       -3.73      3.73 o 
   1  13  11       51.05       49.21      6.13 o 
   2  13  11       41.67       34.05      5.56 o 
  -2  14  11       32.81       26.74      5.50 o 
  -1  14  11       18.63       14.17      4.85 o 
   0  14  11       43.34       41.33      6.37 o 
   1  14  11        0.46        7.13      6.30 o 
  -1  15  11       20.41       29.21     23.06 o 
   0  15  11        4.55       29.21     21.01 o 
  -7   0  12       26.17       20.47      8.07 o 
  -6   0  12       27.20       30.34      7.48 o 
  -5   0  12      105.22      115.10     12.36 o 
  -4   0  12       53.46       63.59      7.73 o 
  -3   0  12       96.23      322.31     38.65 o 
  -2   0  12      101.57      115.01      4.09 o 
  -1   0  12      132.06      145.21      5.77 o 
   0   0  12       11.31       11.48      3.26 o 
   1   0  12      628.31      603.52     12.22 o 
   2   0  12     1763.83     1682.99     26.53 o 
   3   0  12        0.51        2.40      3.93 o 
   4   0  12       35.24       44.34      6.07 o 
   5   0  12        0.11        6.96      7.00 o 
   6   0  12       12.95       38.43     18.45 o 
  -7   1  12        0.91        4.52      7.38 o 
  -6   1  12        2.00       -2.09      5.54 o 
  -5   1  12       10.65        3.94      3.66 o 
  -4   1  12       18.84       16.31      3.98 o 
  -3   1  12      483.00      495.58      9.73 o 
  -2   1  12        5.59        4.57      1.29 o 
  -1   1  12      200.48      212.74      4.90 o 
   0   1  12       25.25       29.19      2.60 o 
   1   1  12       46.91       42.50      2.95 o 
   2   1  12       39.03       50.55      3.46 o 
   3   1  12        6.00        7.70      2.91 o 
   4   1  12      103.27      112.89      5.49 o 
   5   1  12       31.00       25.08      7.59 o 
   6   1  12        0.58       -1.26     11.16 o 
  -6   2  12        6.73       14.43      4.63 o 
  -5   2  12        7.32       11.86      4.00 o 
  -4   2  12       99.50      113.55      6.30 o 
  -3   2  12       77.06       64.92      3.70 o 
  -2   2  12        0.37        1.59      1.32 o 
  -1   2  12      111.93      125.50      3.51 o 
   0   2  12      199.53      204.67      5.16 o 
   1   2  12        0.05        1.00      2.04 o 
   2   2  12       27.72       27.98      3.39 o 
   3   2  12        9.73        4.97      2.80 o 
   4   2  12      158.64      177.22      6.40 o 
   5   2  12       39.79       47.69      5.79 o 
  -6   3  12        0.47        3.24      4.18 o 
  -5   3  12        9.73       12.20      3.90 o 
  -4   3  12       37.08       30.93      4.18 o 
  -3   3  12      166.35      184.95      6.12 o 
  -2   3  12        9.37       12.98      1.90 o 
  -1   3  12       43.56       45.73      2.37 o 
   0   3  12      194.51      194.25      4.70 o 
   1   3  12      174.01      154.79      4.84 o 
   2   3  12      337.12      323.58      7.70 o 
   3   3  12        4.23        5.03      2.55 o 
   4   3  12       36.59       31.97      4.91 o 
   5   3  12        0.07        0.59      4.67 o 
  -6   4  12       22.30       26.05      9.10 o 
  -5   4  12       15.84        7.40      3.85 o 
  -4   4  12      262.88      273.99      9.03 o 
  -3   4  12       82.05       79.82      4.55 o 
  -2   4  12       39.90       41.61      2.37 o 
  -1   4  12       28.69       26.55      2.10 o 
   0   4  12        0.18        0.54      1.88 o 
   1   4  12       23.40       27.75      2.81 o 
   2   4  12      198.16      177.39      5.26 o 
   3   4  12       33.09       27.88      3.54 o 
   4   4  12        7.86        8.44      4.56 o 
   5   4  12      386.60      435.31     15.06 o 
  -6   5  12       29.66       22.02      9.84 o 
  -5   5  12        7.93       11.15      3.91 o 
  -4   5  12       29.45       34.04      3.83 o 
  -3   5  12        0.96       -1.45      2.70 o 
  -2   5  12       76.99       74.50      3.78 o 
  -1   5  12      100.10       93.55      3.51 o 
   0   5  12      134.40      127.56      4.25 o 
   1   5  12        0.60        2.55      2.23 o 
   2   5  12       10.93       17.04      2.87 o 
   3   5  12       26.13       31.06      3.17 o 
   4   5  12        8.03       15.56      5.79 o 
   5   5  12       16.87       24.37      7.52 o 
  -6   6  12       99.59       89.63      9.52 o 
  -5   6  12        0.01        0.67      3.89 o 
  -4   6  12        1.41        3.06      4.03 o 
  -3   6  12        2.95        1.87      2.84 o 
  -2   6  12        3.05        4.95      2.19 o 
  -1   6  12      221.33      231.75      6.01 o 
   0   6  12        2.58        4.97      2.07 o 
   1   6  12      402.70      389.09      9.29 o 
   2   6  12       61.79       66.80      3.82 o 
   3   6  12        1.92        5.50      3.12 o 
   4   6  12       15.83       23.21      6.18 o 
   5   6  12       71.18      101.14      8.77 o 
  -6   7  12       13.16        7.04      6.38 o 
  -5   7  12        4.76        5.80      4.83 o 
  -4   7  12       39.01       44.12      4.29 o 
  -3   7  12       37.02       29.14      3.70 o 
  -2   7  12       31.02       33.26      3.27 o 
  -1   7  12       48.12       48.80      3.57 o 
   0   7  12        2.85        5.91      2.15 o 
   1   7  12       13.20       15.44      2.85 o 
   2   7  12       43.35       45.56      3.59 o 
   3   7  12       10.92       11.38      3.79 o 
   4   7  12       49.19       47.27      5.18 o 
   5   7  12        0.18        7.66      8.95 o 
  -5   8  12        8.11       11.02      5.33 o 
  -4   8  12        0.20        4.59      3.41 o 
  -3   8  12        0.58       -2.10      2.98 o 
  -2   8  12       15.23        7.40      2.72 o 
  -1   8  12       45.28       42.17      3.59 o 
   0   8  12       22.14       27.69      3.02 o 
   1   8  12       25.49       20.61      3.04 o 
   2   8  12        0.04       -1.72      2.60 o 
   3   8  12       41.52       42.12      4.79 o 
   4   8  12        0.46       10.67      4.26 o 
  -5   9  12        0.49       -2.97      4.51 o 
  -4   9  12       11.04        6.73      3.52 o 
  -3   9  12      101.87      112.84      6.20 o 
  -2   9  12      161.96      164.36      6.26 o 
  -1   9  12       29.93       31.65      3.54 o 
   0   9  12      129.04      150.66      6.35 o 
   1   9  12       37.67       36.18      3.50 o 
   2   9  12       27.70       24.86      4.97 o 
   3   9  12       29.50       24.20      4.69 o 
   4   9  12       17.39       10.09      4.11 o 
  -5  10  12        9.76       16.88      5.99 o 
  -4  10  12        2.69        2.65      3.85 o 
  -3  10  12        4.62        3.28      3.58 o 
  -2  10  12       20.52       18.59      3.35 o 
  -1  10  12      151.74      170.36      6.79 o 
   0  10  12       25.39       27.05      3.66 o 
   1  10  12       56.90       52.11      4.28 o 
   2  10  12       17.49       13.35      4.23 o 
   3  10  12       84.45       82.29      6.34 o 
   4  10  12       12.43        1.07      6.29 o 
  -4  11  12        0.57       -4.56      4.56 o 
  -3  11  12       38.80       48.55      5.25 o 
  -2  11  12        6.67        2.97      3.25 o 
  -1  11  12       61.60       63.45      4.80 o 
   0  11  12       22.33       23.04      4.04 o 
   1  11  12       64.51       64.19      4.57 o 
   2  11  12       73.36       83.08      8.48 o 
   3  11  12       78.02       74.55      6.33 o 
  -4  12  12        0.00        3.78      8.38 o 
  -3  12  12       27.66       30.80      5.01 o 
  -2  12  12        0.57        0.27      3.90 o 
  -1  12  12        3.45        4.79      3.88 o 
   0  12  12        6.54       11.42      4.49 o 
   1  12  12        0.05       -3.43      4.38 o 
   2  12  12       15.89       17.71      5.97 o 
   3  12  12        2.54       -3.98      9.19 o 
  -3  13  12        5.27        1.25      4.48 o 
  -2  13  12       53.80       60.50      5.86 o 
  -1  13  12       24.96       24.66      5.26 o 
   0  13  12        1.35        1.82      4.30 o 
   1  13  12        1.07        2.64      5.00 o 
   2  13  12       12.59        4.87     12.06 o 
  -2  14  12       11.87       16.40     16.91 o 
  -1  14  12       53.43       52.19      6.99 o 
   0  14  12        0.96       -0.98      5.87 o 
   1  14  12       57.41       41.51     21.01 o 
  -6   1  13        4.42        9.23      4.63 o 
  -5   1  13       22.46       15.30      4.67 o 
  -4   1  13        4.80        4.40      3.70 o 
  -3   1  13       15.31       12.35      2.97 o 
  -2   1  13       76.50       80.21      3.20 o 
  -1   1  13        0.70       -0.48      1.86 o 
   0   1  13       86.14       87.27      3.75 o 
   1   1  13      192.74      181.23      5.42 o 
   2   1  13      268.51      274.37      7.77 o 
   3   1  13        0.40       -2.71      2.71 o 
   4   1  13       20.48       19.85      4.11 o 
   5   1  13       24.06       24.35      6.55 o 
  -6   2  13       23.70       11.94      4.96 o 
  -5   2  13       13.43       26.34      4.64 o 
  -4   2  13       16.55       23.80      4.46 o 
  -3   2  13       11.18       14.82      2.84 o 
  -2   2  13      201.49      193.55      5.12 o 
  -1   2  13       58.40       74.44      3.12 o 
   0   2  13      208.41      190.73      5.10 o 
   1   2  13       10.86       10.41      2.41 o 
   2   2  13      247.12      257.60      6.77 o 
   3   2  13       63.74       70.74      4.63 o 
   4   2  13       65.00       71.90      5.33 o 
   5   2  13       29.58       31.78      5.68 o 
  -6   3  13       18.85       27.99      6.16 o 
  -5   3  13        2.45       -0.74      3.71 o 
  -4   3  13       73.70       55.53      5.12 o 
  -3   3  13        0.87        1.61      2.54 o 
  -2   3  13       76.95       67.67      3.28 o 
  -1   3  13       26.60       20.20      2.13 o 
   0   3  13      114.24      114.15      4.30 o 
   1   3  13       77.51       68.36      3.61 o 
   2   3  13      109.47      108.46      5.28 o 
   3   3  13        0.43        2.18      2.70 o 
   4   3  13       84.70       93.17      6.62 o 
   5   3  13      258.70      270.85     16.05 o 
  -6   4  13        5.99        2.87      5.67 o 
  -5   4  13        0.01       -2.88      3.50 o 
  -4   4  13        6.36        7.07      4.52 o 
  -3   4  13        2.40       -0.91      2.72 o 
  -2   4  13       14.44       10.15      2.19 o 
  -1   4  13        2.56        0.38      1.65 o 
   0   4  13       61.71       67.56      3.43 o 
   1   4  13       13.13       15.14      2.68 o 
   2   4  13        0.03       -1.92      2.34 o 
   3   4  13        0.08        2.12      3.02 o 
   4   4  13       22.62       23.54      4.76 o 
   5   4  13        3.12       -0.90      4.82 o 
  -6   5  13       63.63       68.75     10.28 o 
  -5   5  13        3.16        3.52      3.99 o 
  -4   5  13       18.90       15.08      3.51 o 
  -3   5  13       61.56       65.38      4.53 o 
  -2   5  13       37.82       38.34      3.19 o 
  -1   5  13       34.21       38.34      2.79 o 
   0   5  13        0.22       -1.99      1.99 o 
   1   5  13      195.11      190.02      5.75 o 
   2   5  13       30.95       21.83      3.14 o 
   3   5  13        2.84        0.26      3.33 o 
   4   5  13       62.29       70.88      6.33 o 
   5   5  13        1.79       13.52      8.10 o 
  -6   6  13       21.58       14.12      7.12 o 
  -5   6  13        4.82        9.59      4.60 o 
  -4   6  13        3.92        4.99      3.43 o 
  -3   6  13       14.60       14.30      3.32 o 
  -2   6  13      196.02      179.87      6.45 o 
  -1   6  13      179.34      203.80      6.09 o 
   0   6  13       44.41       41.28      2.95 o 
   1   6  13      437.04      406.20      7.90 o 
   2   6  13        4.88        1.35      2.71 o 
   3   6  13        0.43        0.96      3.22 o 
   4   6  13       27.45       19.64      5.02 o 
   5   6  13        0.63       11.49      8.04 o 
  -5   7  13        7.15        2.99      5.17 o 
  -4   7  13        4.91        2.89      3.50 o 
  -3   7  13       40.67       42.80      4.29 o 
  -2   7  13       77.88       81.40      4.44 o 
  -1   7  13      591.11      561.53     12.77 o 
   0   7  13        6.22        5.91      2.45 o 
   1   7  13       16.85       11.94      2.95 o 
   2   7  13        3.14       -2.18      2.91 o 
   3   7  13        4.19        4.72      3.79 o 
   4   7  13       20.53       27.55      5.38 o 
  -5   8  13       52.00       60.76      7.83 o 
  -4   8  13      140.23      126.87      7.03 o 
  -3   8  13       56.07       67.40      5.09 o 
  -2   8  13       20.39       21.70      3.23 o 
  -1   8  13      176.91      179.91      6.44 o 
   0   8  13        0.06       -1.78      2.17 o 
   1   8  13        0.01       -2.51      2.51 o 
   2   8  13       16.55        8.91      3.16 o 
   3   8  13       63.08       60.36      5.87 o 
   4   8  13      150.87      146.93     10.45 o 
  -5   9  13        0.41        3.30      5.08 o 
  -4   9  13        7.85       12.85      4.50 o 
  -3   9  13       12.10        9.71      3.86 o 
  -2   9  13        0.25        1.33      2.76 o 
  -1   9  13       62.12       62.54      4.41 o 
   0   9  13      111.66      114.67      5.73 o 
   1   9  13        0.44        0.59      2.84 o 
   2   9  13        5.58        3.07      3.69 o 
   3   9  13       11.74        4.87      4.12 o 
   4   9  13        5.12       -1.28      5.05 o 
  -4  10  13        3.07        5.32      4.75 o 
  -3  10  13       26.49       30.10      4.61 o 
  -2  10  13        0.23       -0.06      3.41 o 
  -1  10  13       63.38       59.96      5.59 o 
   0  10  13        0.01        4.25      3.25 o 
   1  10  13       16.76       14.84      3.79 o 
   2  10  13      163.39      168.54      8.97 o 
   3  10  13        0.99        2.94      4.20 o 
  -4  11  13        0.00       -5.49      5.49 o 
  -3  11  13        6.65        6.87      4.05 o 
  -2  11  13       10.28       13.17      4.23 o 
  -1  11  13      296.00      285.79      9.49 o 
   0  11  13        1.26       -2.70      3.85 o 
   1  11  13       18.00       16.83      4.24 o 
   2  11  13        5.44        3.18      4.36 o 
   3  11  13        0.42       -4.43      4.67 o 
  -3  12  13        0.12       -2.74      4.17 o 
  -2  12  13        3.46       -3.68      3.89 o 
  -1  12  13        0.21        5.45      4.00 o 
   0  12  13       57.37       65.39      8.89 o 
   1  12  13        7.31        6.67      5.88 o 
   2  12  13       48.50       45.01      6.50 o 
  -2  13  13        5.61        3.51      4.45 o 
  -1  13  13        3.07        1.16      4.39 o 
   0  13  13        2.42       14.36      4.85 o 
   1  13  13       21.61       18.19      7.52 o 
  -6   0  14       24.98       32.28      8.16 o 
  -5   0  14        6.89        2.08      5.65 o 
  -4   0  14        5.91        1.29      5.10 o 
  -3   0  14        6.51       22.92      5.56 o 
  -2   0  14      126.50      149.86      7.87 o 
  -1   0  14      203.21      219.01      7.91 o 
   0   0  14      161.05      151.74      6.76 o 
   1   0  14      378.78      402.13     10.21 o 
   2   0  14       84.05       83.01      5.76 o 
   3   0  14      101.11       97.36      7.29 o 
   4   0  14        0.33       -5.20      5.20 o 
   5   0  14       82.01       97.51     23.10 o 
  -6   1  14        0.13       -2.00      4.44 o 
  -5   1  14       12.28       10.49      4.57 o 
  -4   1  14       29.26       20.95      4.53 o 
  -3   1  14       60.41       74.98      5.58 o 
  -2   1  14       23.68       14.84      2.80 o 
  -1   1  14       70.82       81.28      3.76 o 
   0   1  14        0.10        0.65      2.17 o 
   1   1  14      202.39      211.82      5.93 o 
   2   1  14        9.08       14.64      2.72 o 
   3   1  14       67.34       60.82      4.42 o 
   4   1  14        0.72       -2.81      3.76 o 
   5   1  14      159.60      163.21     18.42 o 
  -6   2  14        1.51        1.36      4.62 o 
  -5   2  14        5.53       -1.21      4.03 o 
  -4   2  14       93.21       92.68      6.78 o 
  -3   2  14       25.64       18.53      3.21 o 
  -2   2  14       34.15       37.36      3.22 o 
  -1   2  14       11.12       14.69      2.46 o 
   0   2  14        1.11        0.10      2.09 o 
   1   2  14        1.04        4.02      2.31 o 
   2   2  14        1.00        0.93      2.51 o 
   3   2  14       11.15       19.44      3.44 o 
   4   2  14       24.77       17.14      4.85 o 
   5   2  14        0.00       -1.37      5.53 o 
  -6   3  14        6.77        4.62      5.54 o 
  -5   3  14       48.59       62.69      6.26 o 
  -4   3  14      105.61       97.24      6.59 o 
  -3   3  14       36.58       42.78      4.15 o 
  -2   3  14        1.06        3.38      2.57 o 
  -1   3  14        9.27        5.11      2.15 o 
   0   3  14      162.67      171.77      5.87 o 
   1   3  14       15.09       17.16      2.72 o 
   2   3  14       32.66       23.77      3.38 o 
   3   3  14       31.52       34.07      3.95 o 
   4   3  14        0.48        9.29      4.05 o 
   5   3  14        9.61       12.37      6.15 o 
  -6   4  14        4.59        0.27      5.94 o 
  -5   4  14       15.73       13.95      4.61 o 
  -4   4  14       29.00       33.70      4.80 o 
  -3   4  14        8.65       10.96      3.15 o 
  -2   4  14        0.00       -2.53      2.53 o 
  -1   4  14       30.98       31.18      2.79 o 
   0   4  14       90.95       93.43      4.16 o 
   1   4  14       48.29       41.76      3.20 o 
   2   4  14      104.42      105.02      4.91 o 
   3   4  14       31.59       32.87      4.15 o 
   4   4  14       27.75       21.04      5.00 o 
   5   4  14       88.06       97.82     16.11 o 
  -6   5  14        2.00       15.75      7.35 o 
  -5   5  14        0.36       -2.17      4.11 o 
  -4   5  14        0.44        3.99      3.19 o 
  -3   5  14        0.61       -1.31      2.78 o 
  -2   5  14       28.16       21.24      3.38 o 
  -1   5  14      196.64      193.53      5.83 o 
   0   5  14       81.59       91.10      4.07 o 
   1   5  14       79.88       91.97      4.33 o 
   2   5  14      135.70      117.93      5.03 o 
   3   5  14        5.38        7.76      3.33 o 
   4   5  14      123.63      126.43     10.21 o 
  -5   6  14       13.24       23.52      6.10 o 
  -4   6  14        8.21        9.10      3.82 o 
  -3   6  14        3.42        2.97      3.01 o 
  -2   6  14       47.09       47.56      4.21 o 
  -1   6  14       28.39       16.23      2.88 o 
   0   6  14       23.61       19.79      2.74 o 
   1   6  14       40.61       45.84      3.58 o 
   2   6  14        2.61        3.35      3.14 o 
   3   6  14        6.92        1.36      3.66 o 
   4   6  14      115.74      126.24      9.51 o 
  -5   7  14        0.00       -4.86      4.86 o 
  -4   7  14       11.30       21.74      4.42 o 
  -3   7  14        8.68       16.96      3.98 o 
  -2   7  14       12.23        9.66      3.40 o 
  -1   7  14       81.50       82.61      4.64 o 
   0   7  14        7.56        7.02      2.63 o 
   1   7  14      183.09      193.24      6.41 o 
   2   7  14       26.57       14.55      3.99 o 
   3   7  14        4.37        3.13      3.79 o 
   4   7  14      222.03      260.55     13.54 o 
  -5   8  14        5.70        7.60      6.39 o 
  -4   8  14        3.83        6.23      5.06 o 
  -3   8  14        2.95        5.15      3.53 o 
  -2   8  14       44.79       51.98      4.59 o 
  -1   8  14       42.79       39.44      4.01 o 
   0   8  14        0.23       -0.48      2.91 o 
   1   8  14       42.31       48.86      4.18 o 
   2   8  14       46.61       35.67      4.15 o 
   3   8  14        0.61       -1.00      4.15 o 
   4   8  14        2.16       12.61      6.64 o 
  -5   9  14        9.52       11.79     15.37 o 
  -4   9  14       69.55       76.23      6.34 o 
  -3   9  14       24.07       17.41      4.18 o 
  -2   9  14       21.51       15.63      3.80 o 
  -1   9  14      219.40      246.06      8.35 o 
   0   9  14        0.12        1.00      2.98 o 
   1   9  14        6.69        2.70      3.31 o 
   2   9  14        0.20       -2.33      3.70 o 
   3   9  14       96.24      109.96     10.50 o 
  -4  10  14       16.00       12.64      6.38 o 
  -3  10  14       25.92       25.71      4.61 o 
  -2  10  14       84.39      101.94      6.23 o 
  -1  10  14      243.55      239.19      8.79 o 
   0  10  14       65.93       70.29      5.14 o 
   1  10  14       53.76       60.13      5.02 o 
   2  10  14        3.66       -0.63      4.08 o 
   3  10  14       21.74       15.88      5.93 o 
  -3  11  14       12.65       10.73      5.16 o 
  -2  11  14       18.79       13.80      4.68 o 
  -1  11  14        0.06       -3.28      3.32 o 
   0  11  14        5.45        4.55      4.37 o 
   1  11  14       83.40       93.10      6.35 o 
   2  11  14       73.71       74.87      8.52 o 
  -3  12  14        0.15       -2.56     15.88 o 
  -2  12  14       27.95       22.50      5.19 o 
  -1  12  14        8.55        2.79      4.41 o 
   0  12  14        0.50       -4.21      4.21 o 
   1  12  14       70.59       63.51      7.87 o 
  -1  13  14       37.57       42.86      9.03 o 
   0  13  14       16.10       23.64     13.90 o 
  -6   1  15       13.48       10.19      5.09 o 
  -5   1  15        0.01        3.56      4.26 o 
  -4   1  15        1.64        3.19      3.76 o 
  -3   1  15        3.67       10.43      3.77 o 
  -2   1  15       28.94       22.83      3.14 o 
  -1   1  15       24.90       28.75      3.07 o 
   0   1  15        4.96        2.30      2.46 o 
   1   1  15      199.96      202.35      6.00 o 
   2   1  15       76.02       69.95      3.93 o 
   3   1  15        1.01        4.61      3.14 o 
   4   1  15       64.73       66.18      6.63 o 
   5   1  15        0.34        2.84     12.86 o 
  -6   2  15        1.05        1.11      4.71 o 
  -5   2  15       71.42       72.21      7.07 o 
  -4   2  15      130.77      107.23      8.17 o 
  -3   2  15       55.64       65.31      7.25 o 
  -2   2  15       22.39       24.13      3.28 o 
  -1   2  15        1.08        3.18      2.30 o 
   0   2  15      102.80      115.58      4.63 o 
   1   2  15      223.77      211.90      6.26 o 
   2   2  15       41.63       45.44      3.71 o 
   3   2  15       46.15       44.53      4.14 o 
   4   2  15       97.94      110.96      6.36 o 
  -6   3  15        5.54       16.97      6.41 o 
  -5   3  15       13.44       14.00      6.11 o 
  -4   3  15       57.74       62.07      6.27 o 
  -3   3  15       13.53       17.58      3.61 o 
  -2   3  15       13.25       16.33      3.15 o 
  -1   3  15        6.19        0.49      2.25 o 
   0   3  15       92.22       94.18      4.33 o 
   1   3  15       47.93       48.66      3.59 o 
   2   3  15        7.91        7.70      3.03 o 
   3   3  15       70.14       95.29      6.27 o 
   4   3  15       34.11       16.17      4.74 o 
  -6   4  15        5.98        5.16      8.67 o 
  -5   4  15       47.74       42.73      6.07 o 
  -4   4  15       27.50       31.27      4.93 o 
  -3   4  15        0.21       -0.79      3.05 o 
  -2   4  15      186.83      180.46      7.81 o 
  -1   4  15       12.27       12.97      2.55 o 
   0   4  15       34.97       39.97      3.29 o 
   1   4  15        0.17       -2.41      2.41 o 
   2   4  15        0.00       -1.40      2.87 o 
   3   4  15        0.09        3.00      3.61 o 
   4   4  15       52.23       50.25      5.65 o 
  -5   5  15        2.43       -0.01      4.45 o 
  -4   5  15       14.14       12.06      5.27 o 
  -3   5  15        2.02        4.92      3.24 o 
  -2   5  15       21.04       18.83      3.53 o 
  -1   5  15        2.46        1.49      2.58 o 
   0   5  15        0.11        0.73      2.37 o 
   1   5  15        2.75        3.59      2.73 o 
   2   5  15        0.32        2.39      3.00 o 
   3   5  15       24.91       24.39      4.32 o 
   4   5  15        5.06        3.73      4.73 o 
  -5   6  15        4.40        8.12      5.25 o 
  -4   6  15        0.36        3.92      3.80 o 
  -3   6  15       18.73       24.29      3.98 o 
  -2   6  15       68.01       68.94      5.29 o 
  -1   6  15        0.32        0.34      2.78 o 
   0   6  15        4.65        2.93      2.63 o 
   1   6  15        3.90        8.88      3.06 o 
   2   6  15        1.27       -0.97      3.13 o 
   3   6  15        5.75        4.51      4.20 o 
   4   6  15       37.03       36.81      7.46 o 
  -5   7  15        2.18       -5.93      5.93 o 
  -4   7  15       18.42       21.52      4.53 o 
  -3   7  15        0.07       -3.30      3.30 o 
  -2   7  15        0.46       -2.09      3.22 o 
  -1   7  15       49.06       56.68      4.40 o 
   0   7  15       76.79       71.06      4.08 o 
   1   7  15       14.60       13.45      3.05 o 
   2   7  15       96.67      101.00      6.54 o 
   3   7  15        5.96        0.44      3.93 o 
   4   7  15        8.04        7.47      9.95 o 
  -5   8  15       15.27       15.88     16.91 o 
  -4   8  15        0.84        3.06      3.99 o 
  -3   8  15       25.89       17.24      4.17 o 
  -2   8  15        0.88        2.21      3.54 o 
  -1   8  15       24.78       30.31      3.91 o 
   0   8  15       25.05       25.41      3.81 o 
   1   8  15        0.01       -2.89      2.89 o 
   2   8  15        0.12       -3.37      3.54 o 
   3   8  15       12.13       12.33      4.62 o 
  -4   9  15        5.02       10.30      4.63 o 
  -3   9  15        3.29        9.30      4.13 o 
  -2   9  15       12.46        6.56      3.91 o 
  -1   9  15        6.78       12.52      3.96 o 
   0   9  15        0.49        0.72      3.23 o 
   1   9  15       13.41        1.29      3.59 o 
   2   9  15        4.18        4.53      4.23 o 
   3   9  15       10.64       10.88      5.94 o 
  -4  10  15        1.33       19.98     15.37 o 
  -3  10  15       10.12       14.68      5.57 o 
  -2  10  15        7.53        7.61      4.23 o 
  -1  10  15       16.78       22.33      4.62 o 
   0  10  15        3.61        0.72      3.84 o 
   1  10  15       10.34       17.13      4.64 o 
   2  10  15        5.56        1.81      4.39 o 
  -3  11  15        0.59        4.59      5.29 o 
  -2  11  15        3.08        0.55      4.38 o 
  -1  11  15       15.18       10.33      4.55 o 
   0  11  15       41.29       37.45      5.66 o 
   1  11  15       14.31        6.86      4.61 o 
   2  11  15       23.88        4.25     13.84 o 
  -2  12  15       19.08       23.57     16.91 o 
  -1  12  15       26.35       25.83      6.14 o 
   0  12  15       56.43       60.04      7.32 o 
   1  12  15       16.09       12.81     21.01 o 
  -5   0  16        0.60        1.23      6.16 o 
  -4   0  16        1.23       70.92      9.46 o 
  -3   0  16      149.67      199.00     14.34 o 
  -2   0  16       42.27       25.70      4.54 o 
  -1   0  16       18.05       17.69      4.22 o 
   0   0  16      375.07      411.57     12.98 o 
   1   0  16      340.17      316.77     10.90 o 
   2   0  16        0.10       -0.57      3.70 o 
   3   0  16        0.01       -3.27      4.30 o 
   4   0  16       32.00       44.50      8.07 o 
  -5   1  16        8.28        5.69      4.74 o 
  -4   1  16       49.08       42.18      5.79 o 
  -3   1  16        3.19        3.33      3.75 o 
  -2   1  16       66.03       70.12      5.78 o 
  -1   1  16      103.86       99.15      4.59 o 
   0   1  16      108.79      124.04      5.85 o 
   1   1  16      161.52      171.52      5.69 o 
   2   1  16        1.77        0.99      2.82 o 
   3   1  16        4.75        6.58      3.35 o 
   4   1  16       22.44       29.12      5.17 o 
  -5   2  16        4.19        6.96      4.59 o 
  -4   2  16        8.73        4.61      4.37 o 
  -3   2  16        1.55       -0.97      3.60 o 
  -2   2  16        2.47        1.40      2.85 o 
  -1   2  16        1.60        2.30      2.42 o 
   0   2  16        0.56        1.31      2.57 o 
   1   2  16        1.43        1.09      2.58 o 
   2   2  16        1.19        7.30      3.06 o 
   3   2  16      136.87      161.37      7.06 o 
   4   2  16       38.94       48.81      6.79 o 
  -5   3  16       46.31       42.37      5.95 o 
  -4   3  16       49.03       48.89      6.00 o 
  -3   3  16        0.27       -1.15      3.32 o 
  -2   3  16        1.19        0.08      2.87 o 
  -1   3  16        2.72        1.53      2.58 o 
   0   3  16       64.04       74.59      4.27 o 
   1   3  16      247.85      226.15      6.97 o 
   2   3  16        4.17        7.86      3.13 o 
   3   3  16        0.59        1.53      3.66 o 
   4   3  16        0.51        7.43      4.98 o 
  -5   4  16       36.61       38.12      6.16 o 
  -4   4  16       11.73       24.21      4.89 o 
  -3   4  16       64.60       78.57      5.90 o 
  -2   4  16       12.22       19.24      3.74 o 
  -1   4  16        0.02       -1.28      2.60 o 
   0   4  16       41.66       59.20      3.86 o 
   1   4  16       21.71       18.05      3.17 o 
   2   4  16        2.70        2.09      3.06 o 
   3   4  16       11.73       14.17      4.25 o 
   4   4  16      245.19      270.64     13.79 o 
  -5   5  16        2.42        2.74      4.67 o 
  -4   5  16        1.06        0.23      4.26 o 
  -3   5  16        6.58        3.76      3.84 o 
  -2   5  16      118.60      116.59      6.35 o 
  -1   5  16        0.95       -1.75      2.99 o 
   0   5  16       20.63       11.59      3.02 o 
   1   5  16       22.38       19.20      3.33 o 
   2   5  16       22.28       18.07      3.65 o 
   3   5  16      162.33      181.16      8.49 o 
   4   5  16       41.92       51.42     25.16 o 
  -5   6  16        4.72        2.05      5.80 o 
  -4   6  16        0.00        2.51      3.79 o 
  -3   6  16       19.04       12.87      4.72 o 
  -2   6  16      148.88      160.75      7.84 o 
  -1   6  16        0.00        0.89      3.35 o 
   0   6  16       75.40       60.16      4.23 o 
   1   6  16        4.73        4.10      3.08 o 
   2   6  16        0.95       -0.15      3.64 o 
   3   6  16       19.01       26.23      5.69 o 
  -4   7  16        4.67        2.37      4.11 o 
  -3   7  16       19.35       17.57      4.48 o 
  -2   7  16       21.85       25.33      4.42 o 
  -1   7  16       26.61       27.62      4.27 o 
   0   7  16        4.38        3.20      3.50 o 
   1   7  16       14.00        6.62      3.48 o 
   2   7  16        0.27       -2.38      3.63 o 
   3   7  16        0.88       -1.38      5.21 o 
  -4   8  16        0.14        8.80      4.51 o 
  -3   8  16        0.07       -3.51      3.51 o 
  -2   8  16       37.14       42.78      5.02 o 
  -1   8  16        2.03        1.26      3.81 o 
   0   8  16       87.59       95.97      7.86 o 
   1   8  16        1.75       -2.51      4.13 o 
   2   8  16        3.64        2.86      3.99 o 
   3   8  16       22.46       30.55      8.54 o 
  -4   9  16       30.82       23.57     16.40 o 
  -3   9  16        3.15        8.24      5.00 o 
  -2   9  16        0.90       -3.93      3.95 o 
  -1   9  16        0.23        4.18      3.99 o 
   0   9  16        0.07       -1.07      3.77 o 
   1   9  16        7.35        4.16      3.84 o 
   2   9  16       62.98       53.92      7.91 o 
  -3  10  16       11.42        1.47      4.25 o 
  -2  10  16       88.46       94.40      7.05 o 
  -1  10  16       13.05        6.73      5.02 o 
   0  10  16        9.87        7.44      4.73 o 
   1  10  16       35.54       30.93      5.72 o 
   2  10  16        3.16      -14.28     28.70 o 
  -2  11  16       79.37       85.74      6.91 o 
  -1  11  16       25.07       17.94      5.27 o 
   0  11  16        6.32       -0.15      5.34 o 
   1  11  16       40.02       17.76     13.91 o 
  -5   1  17        1.25       -4.39      4.39 o 
  -4   1  17       13.73       18.68      6.19 o 
  -3   1  17        8.23        3.25      4.17 o 
  -2   1  17        8.62       11.72      3.84 o 
  -1   1  17       43.60       39.80      3.85 o 
   0   1  17        3.86        2.10      2.74 o 
   1   1  17       14.20       17.37      3.07 o 
   2   1  17       55.05       65.51      4.49 o 
   3   1  17        0.27        7.49      3.73 o 
   4   1  17        0.19        4.83      5.55 o 
  -5   2  17        7.59        7.32      4.85 o 
  -4   2  17        1.51        0.98      4.27 o 
  -3   2  17       35.93       54.82      5.92 o 
  -2   2  17        4.34       12.49      3.68 o 
  -1   2  17        1.19       -1.79      2.73 o 
   0   2  17        2.87        2.44      2.84 o 
   1   2  17      143.52      160.41      6.28 o 
   2   2  17       36.90       41.23      3.97 o 
   3   2  17       16.73       19.06      4.12 o 
   4   2  17        2.77       10.95      7.82 o 
  -5   3  17       32.99       43.64      6.75 o 
  -4   3  17        0.29        3.02      4.59 o 
  -3   3  17       10.55        3.51      3.85 o 
  -2   3  17        6.89        8.85      3.43 o 
  -1   3  17       70.41       60.21      4.45 o 
   0   3  17        6.11        4.41      2.93 o 
   1   3  17       17.17       17.55      3.35 o 
   2   3  17       56.57       52.13      4.54 o 
   3   3  17       25.85       25.00      4.24 o 
  -5   4  17        1.37        8.23      5.53 o 
  -4   4  17        0.25       -1.61      4.22 o 
  -3   4  17        0.00       -1.23      3.80 o 
  -2   4  17        3.77        3.75      3.44 o 
  -1   4  17        0.96        3.51      3.23 o 
   0   4  17        0.10       -2.69      2.69 o 
   1   4  17        0.78        2.05      3.11 o 
   2   4  17        0.27        4.97      3.35 o 
   3   4  17       24.23       23.28      4.93 o 
  -5   5  17        8.14       16.24      9.60 o 
  -4   5  17        0.36       -0.31      4.19 o 
  -3   5  17       42.09       37.71      5.38 o 
  -2   5  17      100.37      109.34      6.43 o 
  -1   5  17        1.53       -2.76      3.25 o 
   0   5  17       87.51       82.91      6.00 o 
   1   5  17       37.44       36.84      4.35 o 
   2   5  17       29.18       35.95      4.57 o 
   3   5  17       20.10       22.23      5.02 o 
  -4   6  17        6.42        2.80      4.56 o 
  -3   6  17       72.06       80.07      6.90 o 
  -2   6  17       18.89       12.78      4.11 o 
  -1   6  17        4.61        5.13      3.73 o 
   0   6  17       85.43      106.70      5.50 o 
   1   6  17        6.61        2.84      3.64 o 
   2   6  17        5.94        3.46      3.53 o 
   3   6  17        6.56       13.49      5.79 o 
  -4   7  17        0.08        1.67      5.60 o 
  -3   7  17       58.35       68.61      9.13 o 
  -2   7  17      105.67       89.78      6.34 o 
  -1   7  17        0.45       -3.13      3.61 o 
   0   7  17        0.02       -0.42      3.73 o 
   1   7  17        7.05       -0.59      3.58 o 
   2   7  17        1.16       -2.55      3.85 o 
   3   7  17       99.74       68.37     15.17 o 
  -4   8  17        9.65        7.17     16.40 o 
  -3   8  17        2.73        0.22      4.53 o 
  -2   8  17       20.46       26.54      4.73 o 
  -1   8  17       10.81       13.32      4.65 o 
   0   8  17        8.55        4.38      4.00 o 
   1   8  17        2.83       -2.99      4.01 o 
   2   8  17       46.21       37.16      7.09 o 
  -3   9  17        0.46        0.47      4.82 o 
  -2   9  17       51.04       48.42      5.71 o 
  -1   9  17       18.27       11.95      4.77 o 
   0   9  17       10.85        6.71      4.37 o 
   1   9  17        4.67       -4.06      4.06 o 
   2   9  17        0.68       -5.43     12.30 o 
  -2  10  17       31.19       34.44      6.16 o 
  -1  10  17        0.91       -0.25      4.97 o 
   0  10  17       13.83        8.57      5.29 o 
   1  10  17      116.42       25.78     14.37 o 
  -5   0  18        6.54       -1.39      6.93 o 
  -4   0  18        1.56        8.04     12.04 o 
  -3   0  18      108.89      120.63     12.56 o 
  -2   0  18       63.59       67.63      7.63 o 
  -1   0  18        0.22       -1.18      4.05 o 
   0   0  18        6.96       11.67      4.68 o 
   1   0  18       13.79        9.48      4.77 o 
   2   0  18        9.84        9.96      5.27 o 
   3   0  18        1.15       14.62      6.22 o 
  -5   1  18        5.10        3.35      5.43 o 
  -4   1  18        0.15       -0.14      5.77 o 
  -3   1  18        2.12        3.04      4.28 o 
  -2   1  18        8.39       10.71      3.98 o 
  -1   1  18        9.30       10.18      3.43 o 
   0   1  18      114.61      111.13      5.52 o 
   1   1  18       51.13       55.62      4.35 o 
   2   1  18        9.33       14.61      3.70 o 
   3   1  18       26.71       28.75      4.87 o 
  -5   2  18       13.41       21.45      7.98 o 
  -4   2  18        3.72        1.05      4.63 o 
  -3   2  18        3.97        2.59      4.34 o 
  -2   2  18        0.52       -3.55      3.55 o 
  -1   2  18       21.41       14.95      3.64 o 
   0   2  18       38.85       43.73      4.11 o 
   1   2  18        4.13        3.87      3.16 o 
   2   2  18        7.36       10.53      3.72 o 
   3   2  18       27.85       32.31      5.31 o 
  -4   3  18        5.87       -4.25      4.25 o 
  -3   3  18        1.10        0.95      4.08 o 
  -2   3  18       21.48       25.60      5.50 o 
  -1   3  18        0.86        0.34      3.21 o 
   0   3  18       10.52       11.81      3.52 o 
   1   3  18       17.95       21.59      3.90 o 
   2   3  18       48.08       52.82      4.81 o 
   3   3  18        1.74        2.95      4.36 o 
  -4   4  18        0.05       -0.52      4.69 o 
  -3   4  18        4.46       12.25      4.41 o 
  -2   4  18        9.47        9.77      4.00 o 
  -1   4  18        2.68        0.70      3.43 o 
   0   4  18      102.89      118.24      6.14 o 
   1   4  18       59.98       55.11      4.77 o 
   2   4  18        8.36        9.98      3.95 o 
   3   4  18       12.50       28.87      8.92 o 
  -4   5  18        7.70       11.01      5.44 o 
  -3   5  18       27.60       34.91      5.43 o 
  -2   5  18        4.42        2.85      3.68 o 
  -1   5  18       11.03       10.20      3.79 o 
   0   5  18        0.04        3.11      3.44 o 
   1   5  18       31.07       30.29      4.51 o 
   2   5  18        7.77       17.60      4.26 o 
   3   5  18       63.86       32.64     13.91 o 
  -4   6  18        2.26        2.27      5.09 o 
  -3   6  18       40.16       36.01      5.84 o 
  -2   6  18       22.52       13.02      4.59 o 
  -1   6  18        0.08       -3.82      3.82 o 
   0   6  18       18.61       22.08      4.06 o 
   1   6  18        9.75        5.75      3.77 o 
   2   6  18       28.83       21.38      5.92 o 
  -3   7  18        0.29       -4.10      4.40 o 
  -2   7  18       24.00       40.35      5.29 o 
  -1   7  18       13.97       10.24      5.21 o 
   0   7  18       40.39       28.45      4.88 o 
   1   7  18       17.16       13.69      5.11 o 
   2   7  18        7.11        2.95      6.01 o 
  -3   8  18       11.32       12.53      7.10 o 
  -2   8  18        5.89        5.11      4.44 o 
  -1   8  18        5.13        1.49      4.36 o 
   0   8  18        6.49        2.18      4.25 o 
   1   8  18       40.46       16.87      5.14 o 
  -2   9  18        5.32        3.02      6.31 o 
  -1   9  18       11.56       11.03      5.23 o 
   0   9  18        5.10       -0.74      5.36 o 
   1   9  18        2.55       -1.49      8.68 o 
  -4   1  19        5.81       14.50      5.37 o 
  -3   1  19        8.27        2.25      4.60 o 
  -2   1  19       13.82       20.69      4.70 o 
  -1   1  19       21.88       33.14      4.59 o 
   0   1  19       41.83       51.27      4.48 o 
   1   1  19       28.34       38.44      4.40 o 
   2   1  19       18.62       23.57      4.30 o 
  -4   2  19       20.28        9.51      5.83 o 
  -3   2  19        1.53        1.34      4.44 o 
  -2   2  19        0.45       -3.82      3.82 o 
  -1   2  19       74.21       66.62      5.10 o 
   0   2  19      158.52      142.64      6.92 o 
   1   2  19        0.13       -0.67      3.47 o 
   2   2  19        0.09       -2.32      3.61 o 
  -4   3  19        4.97       18.02      6.30 o 
  -3   3  19        0.19        5.61      4.84 o 
  -2   3  19        2.69       11.26      4.61 o 
  -1   3  19        2.56        3.68      3.88 o 
   0   3  19       24.54       28.65      4.37 o 
   1   3  19        1.38        6.96      3.74 o 
   2   3  19       13.86       14.43      4.08 o 
  -4   4  19        1.00        1.44      5.31 o 
  -3   4  19       58.04       62.09      7.67 o 
  -2   4  19        0.62       -3.52      4.22 o 
  -1   4  19       36.38       36.09      5.13 o 
   0   4  19       12.49        9.29      3.91 o 
   1   4  19        3.20        1.92      3.91 o 
   2   4  19       16.98       17.63      4.74 o 
  -3   5  19        1.23        0.38      4.39 o 
  -2   5  19        0.30       -4.28      4.28 o 
  -1   5  19        8.60       13.54      4.29 o 
   0   5  19        0.06       -0.47      3.86 o 
   1   5  19        3.25        6.42      4.28 o 
   2   5  19        3.95       17.95      6.46 o 
  -3   6  19       38.38       40.05      6.25 o 
  -2   6  19        1.60       -3.91      5.81 o 
  -1   6  19        0.01       -1.34      3.88 o 
   0   6  19        2.54        4.92      4.23 o 
   1   6  19       23.07       14.61      4.76 o 
  -3   7  19        3.67       -5.64     14.35 o 
  -2   7  19       10.87       11.01      5.49 o 
  -1   7  19        0.01       -1.40      4.34 o 
   0   7  19        1.29        3.09      4.52 o 
   1   7  19        0.62        5.20     12.04 o 
  -2   8  19       15.06       29.33     12.13 o 
  -1   8  19        4.56        7.69      6.59 o 
   0   8  19        0.60       12.30     13.32 o 
  -3   0  20       30.20       26.44      8.36 o 
  -2   0  20       32.39       21.47      7.79 o 
  -1   0  20        2.39       -5.64      5.64 o 
   0   0  20        2.57        6.31      5.22 o 
   1   0  20       45.36       65.34      7.25 o 
   2   0  20        2.98       -3.47      8.37 o 
  -3   1  20        0.78       -4.13      4.88 o 
  -2   1  20       20.20       24.28      4.99 o 
  -1   1  20       43.97       42.39      5.23 o 
   0   1  20      107.28      105.18      6.35 o 
   1   1  20        1.51        3.55      3.79 o 
   2   1  20       38.81       33.92      7.77 o 
  -3   2  20        0.46       -1.06      5.39 o 
  -2   2  20        2.86       -2.65      4.36 o 
  -1   2  20        0.09       -2.88      3.94 o 
   0   2  20        0.05       -2.06      3.76 o 
   1   2  20        0.33       -0.28      3.70 o 
   2   2  20       44.12       58.01      8.91 o 
  -3   3  20        0.72        3.03      5.96 o 
  -2   3  20        2.01        2.89      4.55 o 
  -1   3  20       28.66       29.36      5.13 o 
   0   3  20      103.42      101.02      7.07 o 
   1   3  20        2.39        5.78      4.33 o 
  -3   4  20        6.25        8.89      6.43 o 
  -2   4  20        0.35        0.18      4.68 o 
  -1   4  20        0.64       -1.37      3.99 o 
   0   4  20        0.17       -3.92      3.92 o 
   1   4  20       26.62       26.64      5.16 o 
  -3   5  20       28.18       35.87     17.42 o 
  -2   5  20        0.19        2.88      5.77 o 
  -1   5  20       16.63        9.80      5.04 o 
   0   5  20       15.93       10.96      5.02 o 
   1   5  20        0.03       16.10     10.34 o 
  -2   6  20        0.29       27.67     16.40 o 
  -1   6  20       29.04       27.53      5.57 o 
   0   6  20        1.70        2.07      6.00 o 
  -1   7  20        0.42      -11.79     13.84 o 
  -2   1  21        2.53        2.54      7.43 o 
  -1   1  21        1.69        1.48      4.85 o 
   0   1  21        0.07       -2.14      4.60 o 
   1   1  21       25.65       22.06      7.86 o 
  -2   2  21        9.20        6.21      5.53 o 
  -1   2  21        0.26        0.90      5.40 o 
   0   2  21        1.70        6.76      4.40 o 
  -2   3  21        1.17        0.72      7.98 o 
  -1   3  21       28.13       32.65      6.47 o 
   0   3  21       12.21       18.01      6.95 o 
  -2   4  21        0.15       -4.10     14.86 o 
  -1   4  21        0.06       21.01     15.37 o 
   0   4  21        2.40        3.47     10.68 o 
                                                 
